# Supplementary material for: Proteomic Profiling of Serum Exosomes From Patients With Metastatic Gastric Cancer
Source: Front Oncol. 2020 Jul 10;10:1113. doi: 10.3389/fonc.2020.01113 (PMC7367030; doi:10.3389/fonc.2020.01113)
Supplement: Supplementary file 1 [file Data_Sheet_1.ZIP]

Archive with 1 entries (1 files):
- Revised Supplementary Material- Table S1-S6 revised.xlsx
