# Supplementary material for: Proteomic Profiling of Serum Exosomes From Patients With Metastatic Gastric Cancer
Source: Front Oncol. 2020 Jul 10;10:1113. doi: 10.3389/fonc.2020.01113 (PMC7367030; doi:10.3389/fonc.2020.01113)
Supplement: Supplementary file 1 [file Data_Sheet_1.ZIP › Revised Supplementary Material- Table S1-S6 revised.xlsx]

## Sheet: Content
Supplementary Material- Table S1-S6
Proteomic Profiling of Serum Exosomes from Patients with Metastatic Gastric Cancer
Xiao-Qing Ding, Zhe-Ying Wang, Di Xia, Rui-Xian Wang, Xiao-Rong Pan*, Jian-Hua Tong*
Faculty of Medical Laboratory Science and Central Laboratory, Ruijin Hospital, Shanghai Jiao Tong University School of Medicine, Shanghai, China.
* Address correspondence to the author at Ruijin Hospital, Shanghai Jiao Tong University School of Medicine, 197 Rui-jin Er Road, Shanghai 200025, China. Fax +86-21-64454908; e-mail: jh_tong@126.com or xrpan@126.com.
Content
Table S1.Clinical characteristics of GC patients and healthy controls for discovery and validation.
Table S2. The overlap of proteins identified in our study with Exocarta and Vesiclepedia database.
Table S3.The 110 DEPs between mGC patients group and healthy controls group.
Table S4. GO enrichment of the DEPs.
Table S5. KEGG pathway enrichment of the DEPs.
Table S6. Protein-protein interaction (PPI) network of DEPs
Abbreviations:		"mGC" refers to patients with metastatic gastric cancer;
		"HC" refers to healthy controls;
		"DEPs" refers to differentially expressed proteins;
		"GO" refers to Gene ontology;
		"KEGG" refers to Kyoto Encyclopedia of Genes and Genomes.
		"GC" refers to patients with gastric cancer;
		"Inf+" refers to infinite;
		"Inf-" refers to infinitesimal.

## Sheet: Table S1 
Table S1.Clinical characteristics of GC patients and healthy controls for discovery and validation.
	Discovery cohort (n=60)		Validation cohort (n = 37)
Categories	mGC (n=20)	HC (n=40)	GC (n = 24)	HC (n = 13)
Age (years)	53.8 ± 15.8	46.9 ± 15.0	62.4 ± 10.6	55.7 ± 9.0
Gender (n)
Male	13	16	19	6
Female	7	24	5	7
AJCC stage (n)
Ⅰ			2
Ⅱ			1
Ⅲ			4
Ⅳ	20		17
Abbreviations:"mGC" refers to patients with metastatic gastric cancer; "GC" refers to patients with gastric cancer; "HC" refers to healthy controls.

## Sheet: Table S2
Table S2.The overlap of proteins identified in our study with Exocarta and Vesiclepedia database.
Gene Name (Our study)	Gene Name (ExoCarta)	Gene Name (Vesiclepedia )
IGLV4-69	A1BG	A1BG
IGLV8-61	A2M	A1CF
IGLV4-60	A2ML1	A2LD1
IGLV7-46	AAAS	A2M
IGLV2-18	AACS	A2ML1
IGLV3-16	AAR2	AAAS
IGLV3-10	AARS	AACS
IGLV3-9	AARSD1	AADAC
IGLV4-3	AASDHPPT	AAGAB
IGKV2-28	ABCA7	AAK1
IGHV3-64	ABCB1	AAMP
IGHV4-4	ABCB11	AANAT
IGKV1-27	ABCB4	AARD
IGLV5-45	ABCB6	AARS
IGHV4-30-2	ABCC1	AARS2
IGKV3D-15	ABCC11	AARSD1
IGKV1D-8	ABCC2	AASDH
IGKV2-40	ABCC4	AASDHPPT
IGKV3D-11	ABCC5	AASS
IGHV1-45	ABCC9	AATF
IGHV3-49	ABCD2	AATK
IGKV6D-21	ABCE1	ABAT
IGLV1-36	ABCF1	ABCA1
IGHV6-1	ABCF2	ABCA12
IGHV3-15	ABCF3	ABCA13
IGHV3-21	ABCG2	ABCA2
IGHV2-26	ABHD11	ABCA3
IGHV3-73	ABHD14B	ABCA4
IGHV3-74	ABHD16A	ABCA5
IGHV3-43	ABHD17A	ABCA7
IGLV9-49	ABHD17B	ABCA8
IGHV3-72	ABI1	ABCA9
IGHV1-69D	ABI2	ABCB1
IGKV6-21	ABI3	ABCB11
IGKV3D-20	ABI3BP	ABCB4
IGHV1-3	ABT1	ABCB5
IGHV1-18	ACAA1	ABCB6
IGHV3-20	ACAA2	ABCB7
IGHV1-24	ACACA	ABCB8
IGHV4-28	ACACB	ABCC1
IGHV5-51	ACAD8	ABCC10
IGHV1-58	ACADM	ABCC11
IGHV2-70D	ACAP1	ABCC12
IGKV1-8	ACAT1	ABCC2
IGKV2-24	ACAT2	ABCC3
IGKV1-6	ACBD3	ABCC4
IGKV1-12	ACE	ABCC5
IGLV5-39	ACE2	ABCC6
IGHV7-4-1	ACLY	ABCC9
IGHV3-64D	ACO1	ABCD1
IGHV5-10-1	ACO2	ABCD2
IGLC7	ACOT1	ABCD3
SHTN1	ACOT11	ABCD4
IGKV2-29	ACOT7	ABCE1
TDRD15	ACP1	ABCF1
ALB	ACP2	ABCF2
MASP2	ACPP	ABCF3
QSOX1	ACSL1	ABCG1
SDCBP	ACSL3	ABCG2
FCN1	ACSL4	ABCG4
ADAM10	ACSL5	ABHD10
APOL1	ACSL6	ABHD11
MSTN	ACSM1	ABHD12
PSMA7	ACSS2	ABHD14A
ARPC1B	ACTA1	ABHD14B
ARPC2	ACTA2	ABHD16A
ARPC5	ACTB	ABHD2
CD5L	ACTBL2	ABHD5
RAD21	ACTC1	ABHD8
WDR1	ACTG1	ABI1
PDCD6	ACTG2	ABI2
FCN3	ACTL6A	ABI3
ATRN	ACTN1	ABI3BP
TSPAN9	ACTN2	ABL1
FLOT1	ACTN3	ABL2
APOM	ACTN4	ABLIM1
NFATC1	ACTR10	ABLIM3
CAVIN2	ACTR1A	ABO
F13A1	ACTR1B	ABP1
C1R	ACTR2	ABR
HP	ACTR3	ABRACL
HPR	ACTR3B	ABT1
F9	ACTR3C	ABTB1
F10	ACTR5	ABTB2
CFD	ACTR8	ACAA1
F12	ACVR1	ACAA2
CA1	ACVR1B	ACACA
SERPINA1	ACY1	ACACB
SERPINA3	ACY3	ACAD8
AGT	ADA	ACAD9
A2M	ADAM10	ACADL
C3	ADAM15	ACADM
CST3	ADAM17	ACADS
IGF2	ADAM30	ACADSB
JCHAIN	ADAM9	ACADVL
IGKV1-33	ADAMTS1	ACAN
IGKV1-17	ADAMTS12	ACAP1
IGKV1D-16	ADAMTS13	ACAP2
IGKV1-5	ADAMTS2	ACAP3
IGKV3-20	ADAMTS3	ACAT1
IGKV3-15	ADAR	ACAT2
IGLV1-44	ADCY1	ACBD3
IGLV1-47	ADCY6	ACBD5
IGLV1-51	ADCY9	ACBD6
IGLV1-40	ADD1	ACBD7
IGLV2-14	ADD2	ACCS
IGLV2-23	ADGRE5	ACD
IGLV2-11	ADGRG1	ACE
IGLV2-8	ADGRG2	ACE2
IGLV3-19	ADGRG4	ACHE
IGLV3-1	ADGRG6	ACIN1
IGLV3-25	ADGRL2	ACLY
IGLV3-27	ADGRL3	ACMSD
IGLV6-57	ADGRV1	ACO1
IGHV1-69	ADH1A	ACO2
IGHV1-46	ADH1B	ACOT1
IGHV3-11	ADH1C	ACOT11
IGHV3-48	ADH5	ACOT13
IGHV3-23	ADH6	ACOT7
IGHV3-13	ADIRF	ACOT9
IGHV3-53	ADK	ACOX1
IGHV3-7	ADPRHL2	ACOX2
IGHV3-9	ADRBK1	ACOX3
IGHV2-5	ADRM1	ACOXL
PIGR	ADSL	ACP1
IGKC	ADSS	ACP2
IGHG1	AEBP1	ACP5
IGHG2	AFM	ACP6
IGHG3	AFP	ACPP
IGHG4	AGBL3	ACR
IGHM	AGK	ACRC
IGHA1	AGL	ACRV1
IGHA2	AGO2	ACSF2
HBD	AGPS	ACSF3
APOA2	AGR2	ACSL1
APOC1	AGR3	ACSL3
APOC2	AGRN	ACSL4
APOC3	AGT	ACSL5
FGA	AGTRAP	ACSL6
FGB	AHCTF1	ACSM1
FGG	AHCY	ACSM2A
SLC4A1	AHCYL1	ACSS2
CRP	AHCYL2	ACTA1
APCS	AHNAK	ACTA2
C1QA	AHNAK2	ACTB
C1QB	AHRR	ACTBL2
C1QC	AHSA1	ACTC1
LRG1	AHSG	ACTG1
FN1	AIDA	ACTG2
RBP4	AIF1L	Actg-ps1
ORM1	AIFM2	ACTL6A
AHSG	AIMP1	ACTL6B
TTR	AIMP2	ACTL7B
PPBP	AK1	ACTL8
PF4	AK2	ACTN1
TFRC	AK4	ACTN2
HPX	AKAP12	ACTN3
FTL	AKAP9	ACTN4
FTH1	AKR1A1	ACTR10
ANG	AKR1B1	ACTR1A
F11	AKR1B10	ACTR1B
KLKB1	AKR1C1	ACTR2
C4BPA	AKR1C3	ACTR3
CAT	AKR1E2	ACTR3B
PROC	AKR7A2	ACTR3C
ALDOA	AKR7A3	ACTR5
ANXA1	AKR7L	ACTR8
LCAT	AKT1	ACVR1
HRG	AKT2	ACVR1B
IGLV7-43	ALAD	ACVR2A
VWF	ALB	ACVR2B
GAPDH	ALCAM	ACVRL1
IGKV1-16	ALDH16A1	ACY1
IGKV1D-39	ALDH18A1	ACY3
GNAI2	ALDH1A1	ACYP1
APOD	ALDH1A3	ACYP2
ITGB3	ALDH1L1	ADA
S100A8	ALDH2	ADAL
CFI	ALDH3A1	ADAM10
F13B	ALDH3A2	ADAM11
MPO	ALDH3B1	ADAM12
ITGB1	ALDH5A1	ADAM15
BCHE	ALDH6A1	ADAM17
IGKV2-30	ALDH7A1	ADAM18
IGKV4-1	ALDH8A1	ADAM2
IGHV4-34	ALDH9A1	ADAM21
C2	ALDOA	ADAM22
S100A9	ALDOB	ADAM23
ENO1	ALDOC	ADAM29
LDHB	ALK	ADAM30
PROS1	ALKBH5	ADAM32
P4HB	ALOX12	ADAM33
C8A	ALOX12P2	ADAM7
C8B	ALPL	ADAM8
GP1BA	ALPP	ADAM9
C8G	ALPPL2	ADAMTS1
TUBB	ALYREF	ADAMTS10
PFN1	AMBP	ADAMTS12
ANXA6	AMN	ADAMTS13
SERPINA6	AMN1	ADAMTS15
CTSG	AMPD2	ADAMTS16
ITGA2B	AMY1A	ADAMTS18
LPA	AMY1B	ADAMTS19
PLEK	AMY1C	ADAMTS2
CD14	AMY2A	ADAMTS20
CFH	AMY2B	ADAMTS3
FCGR3A	ANAPC1	ADAMTS4
F7	ANAPC2	ADAMTS5
ANXA5	ANAPC5	ADAMTS6
ANXA4	ANAPC7	ADAMTS7
C1S	ANG	ADAMTS8
C4B	ANGPT1	ADAMTS9
SAA1	ANGPTL1	ADAMTSL1
SAA2	ANGPTL2	ADAMTSL2
IGHA2-2	ANGPTL3	ADAMTSL3
IGHD	ANGPTL4	ADAMTSL4
IGHE	ANGPTL7	ADAMTSL5
IGHG1-2	ANK1	ADAR
IGHM-2	ANKFY1	ADARB1
IGKC-2	ANKH	ADARB2
IGLC1	ANKRD13A	ADAT1
IGLC2	ANKRD18B	ADCK4
IGLC3	ANKRD23	ADCK5
IGHV1-8	ANKRD24	ADCY1
IGHV3-30-3	ANKRD26	ADCY10
IGHV3-30-5	ANKRD28	ADCY2
IGHV4-38-2	ANKRD36	ADCY3
IGKV1-13	ANKRD44	ADCY4
CALM3	ANKS1A	ADCY5
SRGN	ANKS1B	ADCY6
TXN	ANLN	ADCY7
C7	ANO1	ADCY8
PF4V1	ANO6	ADCY9
CLU	ANP32A	ADCYAP1
HSPA5	ANP32B	ADCYAP1R1
HSPA8	ANP32E	ADD1
SLC2A1	ANPEP	ADD2
SLC2A3	ANTXR1	ADD3
MBL2	ANTXR2	ADGB
CETP	ANXA1	ADH1A
EPX	ANXA11	ADH1B
COL6A3	ANXA13	ADH1C
F5	ANXA2	ADH4
ANXA3	ANXA2P1	ADH5
ACTN1	ANXA2P2	ADH6
GP1BB	ANXA3	ADH7
C6	ANXA4	ADHFE1
CD59	ANXA5	ADI1
PKM	ANXA6	ADIPOQ
GP9	ANXA7	ADIPOR1
ANPEP	ANXA8	ADIPOR2
IGLL1	AOC1	ADK
CD44	AOX1	ADM
PECAM1	AP1B1	ADNP
CD36	AP1G1	ADNP2
IGFBP3	AP1M1	ADO
VCL	AP1M2	ADORA1
LBP	AP1S1	ADORA2A
ORM2	AP2A1	ADORA2B
ANXA7	AP2A2	ADORA3
PSMB1	AP2B1	ADPGK
PZP	AP2M1	ADPRH
C4BPB	AP2S1	ADPRHL2
FLNA	AP3B1	ADRA1A
CD9	AP3D1	ADRA1B
UBA1	AP3M1	ADRA1D
GPX3	AP3S2	ADRA2A
CPN2	AP4M1	ADRA2B
PROZ	AP5B1	ADRA2C
MRC1	AP5M1	ADRB1
IGHV1-2	AP5Z1	ADRB2
ITGA6	APAF1	ADRB3
CFL1	APBB1IP	ADRBK1
TNC	APCS	ADRBK2
AZGP1	APEH	ADRM1
PSMA1	APEX1	ADSL
PSMA2	APH1A	ADSS
PSMA3	API5	ADSSL1
PSMA4	APLP2	AEBP1
MSN	APMAP	AES
CTNNA2	APOA1	AFAP1
MST1	APOA2	AFAP1L1
STOM	APOA4	AFAP1L2
PON1	APOA5	AFF3
DPP4	APOB	AFF4
CALR	APOBEC3A	AFG3L2
CFP	APOBEC3A_B	AFM
PSMB8	APOBEC3B	AFMID
PSMA5	APOBEC3C	AFP
PSMB6	APOC2	AGA
SERPINA4	APOC3	AGAP2
HLA-A-34	APOD	AGAP3
HLA-A-66	APOE	AGAP5
HLA-B-54	APOH	AGBL1
SRI	APOL1	AGBL3
THBS4	APOL2	AGBL5
SAA4	APOM	AGER
MYH9	APP	AGFG1
IGFALS	APPL1	AGFG2
KRT2	APPL2	AGK
CFHR2	APRT	AGL
PIK3CB	AQP1	AGMAT
BTD	AQP2	AGPAT1
AFM	AQP5	AGPAT3
LIMS1	AQR	AGPAT5
MASP1	AR	AGPAT6
HSPA7	ARAF	AGPAT9
PSMB2	ARAP1	AGPS
SELENOP	ARAP3	AGR2
CAMP	ARCN1	AGR3
ANXA11	AREG	AGRN
CRISP3	ARF1	AGT
GALC	ARF3	AGTPBP1
PLTP	ARF4	AGTRAP
VCP	ARF5	AHCTF1
CASP7	ARF6	AHCY
MTPN	ARFGAP3	AHCYL1
DEFA3	ARFGEF2	AHCYL2
CD81	ARFIP1	AHDC1
ACTB	ARG1	AHI1
PSMA6	ARHGAP1	AHNAK
RAB10	ARHGAP15	AHNAK2
ACTR3	ARHGAP18	AHR
RAP1B	ARHGAP23	AHRR
ERVK-7	ARHGAP26	AHSA1
LYZ	ARHGAP33	AHSG
STXBP1	ARHGAP35	AIDA
B2M	ARHGAP4	AIF1
YWHAE	ARHGAP6	AIF1L
TMSB4X	ARHGAP8	AIFM1
HIST1H4A	ARHGAP9	AIFM2
PPIA	ARHGDIA	AIFM3
UBA52	ARHGDIB	AIM1
RAC1	ARHGEF1	AIM1L
YWHAZ	ARHGEF12	AIMP1
ACTG1	ARHGEF16	AIMP2
ACTA1	ARHGEF17	AIP
TUBA4A	ARHGEF18	AIRE
HIST1H3A	ARHGEF2	AJAP1
HBB	ARHGEF39	AJUBA
HBG1	ARHGEF6	AK1
RELN	ARHGEF7	AK2
GPLD1	ARID1A	AK3
S100A12	ARID5B	AK4
IGLV3-21	ARL1	AKAP1
DCD	ARL15	AKAP11
ARF1	ARL2	AKAP12
CAP1	ARL3	AKAP13
GUCY1B1	ARL6	AKAP17A
TEK	ARL6IP1	AKAP2
CFHR3	ARL6IP5	AKAP3
CFHR1	ARL8A	AKAP4
YWHAH	ARL8B	AKAP5
LRP1	ARMC3	AKAP7
LGALS3BP	ARMC5	AKAP8
DSC1	ARMC6	AKAP9
FGL1	ARMC8	AKIRIN2
EFEMP1	ARMC9	AKNA
SPP2	ARMS2	AKR1A1
PDZK1IP1	ARMT1	AKR1B1
MMRN1	ARPC1A	AKR1B10
ILK	ARPC1B	AKR1B15
CUL1	ARPC2	AKR1C1
APOF	ARPC3	AKR1C2
GNA13	ARPC4	AKR1C3
HABP2	ARPC4-TTLL3	AKR1C4
ITIH4	ARPC5	AKR1D1
GANAB	ARPC5L	AKR1E2
MVP	ARPP19	AKR7A2
LTBP1	ARR3	AKR7A3
PCOLCE	ARRDC1	AKR7L
ANGPT1	ARRDC3	AKT1
RSU1	ARSB	AKT1S1
FCN2	ARSE	AKT2
CDSN	ARSF	ALAD
TGFBI	ARVCF	ALB
ADIPOQ	ASAH1	ALCAM
ECM1	ASAP1	ALDH16A1
RFX7	ASAP2	ALDH18A1
SVEP1	ASB15	ALDH1A1
KPRP	ASCC3	ALDH1A2
TNS3	ASH1L	ALDH1A3
HIST2H3A	ASL	ALDH1B1
SETX	ASMTL	ALDH1L1
CATIP	ASNA1	ALDH1L2
FERMT3	ASNS	ALDH2
RANBP3L	ASPH	ALDH3A1
OSTM1	ASPN	ALDH3A2
WDR63	ASS1	ALDH3B1
FAM186B	ATAD2	ALDH4A1
UBALD2	ATAD2B	ALDH5A1
SMYD4	ATAD3A	ALDH6A1
CPAMD8	ATAD3B	ALDH7A1
ASPM	ATAD3C	ALDH8A1
AHI1	ATG3	ALDH9A1
GOLM1	ATG7	ALDOA
KMT2C	ATG9A	ALDOB
SUN3	ATIC	ALDOC
CEMIP	ATL2	ALG1
SLC44A1	ATL3	ALG13
ITLN2	ATP10A	ALG14
MUC16	ATP10D	ALG2
TTN	ATP11A	ALG3
HLA-B-38	ATP11C	ALG5
TMBIM1	ATP12A	ALG6
ESAM	ATP13A3	ALG8
KCTD12	ATP1A1	ALK
CCDC97	ATP1A2	ALKBH1
CPB2	ATP1A3	ALKBH4
CNDP1	ATP1A4	ALKBH5
LRR1	ATP1B1	ALMS1
DSCR8	ATP1B3	ALOX12
CDC5L	ATP2A2	ALOX12B
DOK1	ATP2A3	ALOX12P2
HIST1H2AJ	ATP2B1	ALOX15
HIST1H2BL	ATP2B2	ALOX15B
TUBA1C	ATP2B3	ALOX5
GORASP1	ATP2B4	ALPI
CFHR5	ATP2C1	ALPK2
KDM5D	ATP4A	ALPK3
PCDH11Y	ATP5A1	ALPL
TTYH3	ATP5B	ALPP
PUS7L	ATP5C1	ALPPL2
PARVB	ATP5D	ALS2
MUC5B	ATP5H	ALS2CL
XAB2	ATP5I	ALX1
RAB6B	ATP5L	ALYREF
SPTLC3	ATP5O	AMACR
C1RL	ATP6AP1	AMBP
CALML5	ATP6AP2	AMDHD2
CHD7	ATP6V0A1	AMH
EXTL2	ATP6V0A2	AMICA1
FETUB	ATP6V0A4	AMIGO1
PCYOX1	ATP6V0C	AMIGO2
SCN11A	ATP6V0D1	AMMECR1
SERPINA10	ATP6V0D2	AMN
HPSE	ATP6V1A	AMOT
PIKFYVE	ATP6V1B1	AMOTL2
RAP2C	ATP6V1B2	AMPD2
TLN1	ATP6V1C1	AMPD3
WASHC2C	ATP6V1C2	AMY1A
F11R	ATP6V1D	AMY1B
FCGBP	ATP6V1E1	AMY1C
	ATP6V1F	AMY2A
	ATP6V1G1	AMY2B
	ATP6V1H	AMZ1
	ATP7A	AMZ2
	ATP7B	ANAPC1
	ATP8A1	ANAPC10
	ATP8A2	ANAPC16
	ATP8B1	ANAPC2
	ATP8B3	ANAPC4
	ATP9A	ANAPC5
	ATP9B	ANAPC7
	ATRN	ANG
	ATXN1	ANGEL2
	ATXN10	ANGPT1
	ATXN2L	ANGPT4
	AXL	ANGPTL1
	AZGP1	ANGPTL2
	AZGP1P1	ANGPTL3
	AZU1	ANGPTL4
	B2M	ANGPTL6
	B3GAT3	ANGPTL7
	B3GNT2	Ank
	B4GALT1	ANK1
	B4GALT3	ANK2
	B4GALT4	ANK3
	B4GALT5	ANKAR
	B4GALT7	ANKDD1B
	BABAM1	ANKFY1
	BACE2	ANKH
	BACH2	ANKHD1
	BAG1	ANKHD1-EIF4EBP3
	BAG2	ANKIB1
	BAG5	ANKLE1
	BAG6	ANKLE2
	BAIAP2	ANKRD1
	BAIAP2L1	ANKRD11
	BAIAP2L2	ANKRD12
	BANF1	ANKRD13A
	BASP1	ANKRD13B
	BAX	ANKRD16
	BAZ1B	ANKRD17
	BBOX1	ANKRD18A
	BBS4	ANKRD2
	BCAM	ANKRD20A1
	BCAP31	ANKRD20A4
	BCAS2	ANKRD22
	BCAT1	ANKRD24
	BCCIP	ANKRD26
	BCHE	ANKRD27
	BCL11A	ANKRD28
	BCL2L12	ANKRD29
	BCR	ANKRD30A
	BDH2	ANKRD30B
	BDNF	ANKRD31
	BEND7	ANKRD32
	BGN	ANKRD33
	BHLHB9	ANKRD34B
	BHMT	ANKRD34C
	BHMT2	ANKRD35
	BICC1	ANKRD36
	BIN1	ANKRD36B
	BIN2	ANKRD39
	BLK	ANKRD44
	BLM	ANKRD46
	BLMH	ANKRD50
	BLOC1S5	ANKRD52
	BLVRA	ANKRD53
	BLVRB	ANKRD55
	BMP15	ANKRD61
	BMP3	ANKRD62
	BMP4	ANKRD65
	BMP7	ANKRD7
	BMPR2	ANKS1A
	BOLA2	ANKS6
	BOLA2B	ANKUB1
	BOP1	ANKZF1
	BPI	ANLN
	BPIFA1	ANO1
	BPIFA2	ANO10
	BPIFB1	ANO2
	BPNT1	ANO3
	BRAT1	ANO4
	BRCA2	ANO6
	BRD4	ANO7
	BRE	ANO8
	BRI3BP	ANO9
	BRIX1	ANP32A
	BRK1	ANP32B
	BRMS1	ANP32C
	BROX	ANP32D
	BSG	ANP32E
	BST1	ANPEP
	BST2	ANTXR1
	BTAF1	ANTXR2
	BTF3	ANXA1
	BTG1	ANXA10
	BTG2	ANXA11
	BTK	ANXA13
	BTN1A1	ANXA2
	BTN2A1	ANXA2P1
	BTN3A1	ANXA2P2
	BTN3A2	ANXA2P3
	BTN3A3	ANXA3
	BUB3	ANXA4
	BZW1	ANXA5
	BZW2	ANXA6
	C10orf54	ANXA7
	C10orf90	ANXA8
	C11orf52	ANXA8L1
	C11orf54	ANXA8L2
	C12orf10	ANXA9
	C12orf57	AOC3
	C14orf1	AOX1
	C14orf166	AP1B1
	C15orf52	AP1G1
	C16orf13	AP1G2
	C16orf54	AP1M1
	C16orf62	AP1M2
	C16orf87	AP1S1
	C16orf89	AP1S2
	C17orf75	AP1S3
	C17orf80	AP2A1
	C19orf18	AP2A2
	C1GALT1C1	AP2B1
	C1orf116	AP2M1
	C1orf198	AP2S1
	C1QA	AP3B1
	C1QB	AP3B2
	C1QBP	AP3D1
	C1QC	AP3M1
	C1QTNF1	AP3S1
	C1QTNF3	AP3S2
	C1R	AP4M1
	C1RL	AP5B1
	C1S	AP5Z1
	C21orf59	APAF1
	C2CD5	APBB1IP
	C2orf16	APBB3
	C2orf74	APC
	C2orf88	APC2
	C3	APCDD1
	C4A	APCDD1L
	C4B	APCS
	C4BPA	APEH
	C4BPB	APEX1
	C5	APEX2
	C5orf15	APH1A
	C5orf24	API5
	C5orf46	APIP
	C5orf51	APLN
	C6	APLP1
	C6orf10	APLP2
	C6orf163	APOA1
	C7	APOA1BP
	C7orf50	APOA2
	C8A	APOA4
	C8G	APOA5
	C8orf33	APOB
	C9	APOBEC2
	C9orf64	APOBEC3A
	C9orf91	APOBEC3A_B
	CA1	APOBEC3B
	CA12	APOBEC3C
	CA14	APOBEC3F
	CA2	APOBEC3G
	CA4	APOBEC3H
	CA6	APOBEC4
	CA9	APOBR
	CAB39	APOC1
	CAB39L	APOC2
	CABP1	APOC3
	CACNA1E	APOC4
	CACNA1S	APOD
	CACNA2D1	APOE
	CACNA2D2	APOF
	CACNA2D4	APOH
	CACYBP	APOL1
	CAD	APOL2
	CADM1	APOL4
	CADM4	APOM
	CALB1	APOO
	CALM1	APOOL
	CALM2	APOPT1
	CALM3	APP
	CALML3	APPBP2
	CALML5	APPL1
	CALR	APPL2
	CALU	APRT
	CAMK2D	APTX
	CAMK2G	AQP1
	CAMK4	AQP2
	CAMKK2	AQP3
	CAMKV	AQP5
	CAMP	AQP6
	CAMTA1	AQP7
	CAND1	AQP9
	CAND2	AQPEP
	CANT1	AQR
	CANX	AR
	CAP1	ARAF
	CAPG	ARAP1
	CAPN1	ARAP2
	CAPN2	ARAP3
	CAPN5	ARC
	CAPN7	ARCN1
	CAPNS1	AREG
	CAPNS2	ARF1
	CAPRIN1	ARF2
	CAPS	ARF3
	CAPS2	ARF4
	CAPZA1	ARF5
	CAPZA2	ARF6
	CAPZB	ARFGAP1
	CARD9	ARFGAP3
	CARHSP1	ARFGEF1
	CARKD	ARFGEF2
	CARS	ARFIP1
	CASC4	ARFIP2
	CASK	ARFRP1
	CASP14	ARG1
	CASP3	ARGLU1
	CASP6	ARHGAP1
	CASP9	ARHGAP10
	CAT	ARHGAP12
	CAV1	ARHGAP15
	CAV2	ARHGAP17
	CBL	ARHGAP18
	CBR1	ARHGAP20
	CBR3	ARHGAP21
	CBS	ARHGAP22
	CBX1	ARHGAP23
	CBX3	ARHGAP24
	CBX5	ARHGAP25
	CBX8	ARHGAP26
	CC2D1A	ARHGAP27
	CC2D1B	ARHGAP29
	CCAR1	ARHGAP30
	CCAR2	ARHGAP32
	CCBL2	ARHGAP33
	CCDC105	ARHGAP35
	CCDC115	ARHGAP36
	CCDC129	ARHGAP39
	CCDC132	ARHGAP4
	CCDC158	ARHGAP5
	CCDC171	ARHGAP6
	CCDC175	ARHGAP8
	CCDC22	ARHGAP9
	CCDC25	ARHGDIA
	CCDC33	ARHGDIB
	CCDC47	ARHGEF1
	CCDC50	ARHGEF10
	CCDC64B	ARHGEF10L
	CCDC88B	ARHGEF11
	CCDC93	ARHGEF12
	CCL2	ARHGEF15
	CCL20	ARHGEF16
	CCL22	ARHGEF17
	CCL28	ARHGEF18
	CCL7	ARHGEF19
	CCM2	ARHGEF2
	CCNDBP1	ARHGEF26
	CCNY	ARHGEF33
	CCNYL1	ARHGEF37
	CCPG1	ARHGEF40
	CCR4	ARHGEF6
	CCR5	ARHGEF7
	CCS	ARID1A
	CCT2	ARID1B
	CCT3	ARID2
	CCT4	ARID4A
	CCT5	ARID4B
	CCT6A	ARID5A
	CCT6B	ARID5B
	CCT7	ARIH1
	CCT8	ARL1
	CD101	ARL11
	CD109	ARL13B
	CD14	ARL15
	CD151	ARL2
	CD163	ARL2BP
	CD163L1	ARL3
	CD19	ARL4A
	CD1A	ARL4C
	CD1B	ARL6
	CD1C	ARL6IP1
	CD2	ARL6IP5
	CD200	ARL8A
	CD209	ARL8B
	CD22	ARMC10
	CD226	ARMC3
	CD24	ARMC5
	CD247	ARMC6
	CD248	ARMC8
	CD274	ARMC9
	CD276	ARMCX1
	CD2AP	ARMCX2
	CD2BP2	ARMCX3
	CD300A	ARMCX5
	CD320	ARMS2
	CD33	ARNT
	CD36	ARNT2
	CD37	ARNTL
	CD38	ARNTL2
	CD3D	ARPC1A
	CD3E	ARPC1B
	CD3G	ARPC2
	CD4	ARPC3
	CD40	ARPC3P3
	CD40LG	ARPC4
	CD44	ARPC4-TTLL3
	CD46	ARPC5
	CD47	ARPC5L
	CD48	ARPP19
	CD5	ARR3
	CD53	ARRB1
	CD55	ARRB2
	CD58	ARRDC1
	CD59	ARRDC3
	CD5L	ARSA
	CD6	ARSB
	CD63	ARSD
	CD68	ARSE
	CD70	ARSF
	CD74	ARSG
	CD79B	ARSH
	CD80	ARSI
	CD81	ARSJ
	CD82	ARSK
	CD84	ART3
	CD86	ART4
	CD8A	ARVCF
	CD8B	ARX
	CD9	ASAH1
	CD99	ASAH2
	CD99L2	ASAP1
	CDC16	ASAP2
	CDC23	ASB18
	CDC25B	ASB6
	CDC27	ASB9
	CDC37	ASCC2
	CDC42	ASCC3
	CDC42BPA	ASF1A
	CDC42BPB	ASF1B
	CDC42BPG	ASH1L
	CDC42P6	ASH2L
	CDC42SE2	ASIC1
	CDC5L	ASIC2
	CDCA3	ASIC4
	CDCA8	ASL
	CDCP1	ASMTL
	CDH1	ASNA1
	CDH11	ASNS
	CDH13	ASPA
	CDH17	ASPDH
	CDH2	ASPG
	CDH23	ASPH
	CDH3	ASPHD1
	CDH6	ASPM
	CDH9	ASPN
	CDHR2	ASPRV1
	CDHR5	ASPSCR1
	CDIPT	ASRGL1
	CDK1	ASS1
	CDK11B	ASTL
	CDK12	ASTN1
	CDK13	ASTN2
	CDK14	ASXL1
	CDK16	ASXL2
	CDK17	ASXL3
	CDK18	ASZ1
	CDK2	ATAD2
	CDK3	ATAD2B
	CDK4	ATAD3A
	CDK5	ATAD3B
	CDK5R2	ATAD3C
	CDK5RAP2	ATAD5
	CDK6	ATF7IP
	CDK9	ATG10
	CDS2	ATG13
	CDSN	ATG16L1
	CDV3	ATG2A
	CEACAM1	ATG2B
	CEACAM5	ATG3
	CEACAM8	ATG4B
	CECR5	ATG4C
	CEL	ATG4D
	CELF1	ATG7
	CELF2	ATG9A
	CEMIP	ATHL1
	CENPE	ATIC
	CENPV	ATL1
	CEP131	ATL2
	CEP250	ATL3
	CEP350	ATM
	CEP55	ATMIN
	CEP97	ATOH1
	CERS1	ATOH7
	CES2	ATOH8
	CES3	ATOX1
	CETP	ATP10A
	CFAP20	ATP10B
	CFAP43	ATP10D
	CFAP44	ATP11A
	CFAP58	ATP11B
	CFAP70	ATP11C
	CFB	ATP12A
	CFD	ATP13A1
	CFH	ATP13A2
	CFHR3	ATP13A3
	CFI	ATP13A4
	CFL1	ATP1A1
	CFL2	ATP1A2
	CFTR	ATP1A3
	CHCHD3	ATP1A4
	CHD1L	ATP1B1
	CHD4	ATP1B2
	CHD6	ATP1B3
	CHD9	ATP2A1
	CHID1	ATP2A2
	CHMP1A	ATP2A3
	CHMP1B	ATP2B1
	CHMP2A	ATP2B2
	CHMP2B	ATP2B3
	CHMP3	ATP2B4
	CHMP4A	ATP2C1
	CHMP4B	ATP2C2
	CHMP4C	ATP4A
	CHMP5	ATP4B
	CHMP6	ATP5A1
	CHORDC1	ATP5B
	CHP1	ATP5C1
	CHRDL2	ATP5D
	CHRNA3	ATP5E
	CHST1	ATP5F1
	CHST12	ATP5G1
	CHST14	ATP5H
	CHTF18	ATP5I
	CHUK	ATP5J
	CIAO1	ATP5J2
	CIB1	ATP5L
	CIRBP	ATP5O
	CISD2	ATP6
	CIT	ATP6AP1
	CITED1	ATP6AP2
	CKAP4	ATP6V0A1
	CKAP5	ATP6V0A2
	CKB	ATP6V0A4
	CKMT1A	ATP6V0C
	CKMT1B	ATP6V0D1
	CLASP1	ATP6V0D2
	CLASP2	ATP6V1A
	CLC	ATP6V1B1
	CLCA4	ATP6V1B2
	CLCN3	ATP6V1C1
	CLCN4	ATP6V1C2
	CLCN5	ATP6V1D
	CLCN7	ATP6V1E1
	CLDN1	ATP6V1E2
	CLDN12	ATP6V1F
	CLDN18	ATP6V1G1
	CLDN2	ATP6V1G2
	CLDN3	ATP6V1G3
	CLDN4	ATP6V1H
	CLDN5	ATP7A
	CLDN6	ATP7B
	CLDN7	ATP8
	CLDND1	ATP8A1
	CLEC11A	ATP8B1
	CLEC1B	ATP8B2
	CLEC3B	ATP8B3
	CLIC1	ATP8B4
	CLIC2	ATP9A
	CLIC3	ATP9B
	CLIC4	ATPAF2
	CLIC5	ATPIF1
	CLIC6	ATR
	CLINT1	ATRIP
	CLIP2	ATRN
	CLN3	ATRNL1
	CLNS1A	ATRX
	CLPX	ATXN1
	CLRN3	ATXN10
	CLSTN1	ATXN1L
	CLTA	ATXN2
	CLTB	ATXN2L
	CLTC	ATXN3
	CLTCL1	ATXN7L1
	CLU	ATXN7L3B
	CLUH	AUH
	CLVS2	AUP1
	CMBL	AURKA
	CMIP	AURKAIP1
	CMPK1	AURKB
	CMPK2	AURKC
	CMTR1	AUTS2
	CMYA5	AVEN
	CNDP2	AVIL
	CNGB1	AVL9
	CNKSR2	AVPR2
	CNKSR3	AWAT2
	CNN1	AXDND1
	CNN2	AXIN1
	CNN3	AXIN2
	CNNM2	AXL
	CNNM3	AZGP1
	CNNM4	AZGP1P1
	CNOT1	AZU1
	CNOT11	B2M
	CNOT7	B3GALNT1
	CNP	B3GALT5
	CNPY2	B3GALT6
	CNTFR	B3GALTL
	CNTLN	B3GAT3
	CNTN1	B3GNT1
	CNTN5	B3GNT2
	CNTNAP4	B3GNT3
	COASY	B3GNT4
	COBLL1	B3GNT5
	COCH	B3GNT7
	COG1	B3GNT8
	COG2	B4GALNT3
	COG3	B4GALT1
	COG4	B4GALT2
	COG5	B4GALT3
	COG6	B4GALT4
	COG7	B4GALT5
	COL11A1	B4GALT7
	COL12A1	BAAT
	COL14A1	BABAM1
	COL15A1	BACE2
	COL16A1	BACH2
	COL18A1	BAG1
	COL1A1	BAG2
	COL1A2	BAG3
	COL21A1	BAG5
	COL24A1	BAG6
	COL2A1	BAHCC1
	COL3A1	BAI1
	COL4A1	BAI2
	COL4A2	BAI3
	COL4A3	BAIAP2
	COL5A1	BAIAP2L1
	COL5A2	BAIAP2L2
	COL6A1	BAIAP3
	COL6A2	BAK1
	COL6A3	BANF1
	COL7A1	BANK1
	COLEC10	BARD1
	COLEC12	BARHL2
	COLGALT1	BASP1
	COMMD3	BATF2
	COMP	BAX
	COMT	BAZ1A
	COPA	BAZ1B
	COPB1	BAZ2B
	COPB2	BBC3
	COPE	BBOX1
	COPG1	BBS1
	COPG2	BBS10
	COPS2	BBS2
	COPS3	BBS4
	COPS4	BBS9
	COPS5	BBX
	COPS6	BCAM
	COPS8	BCAN
	COPZ1	BCAP29
	COQ6	BCAP31
	CORO1A	BCAR3
	CORO1B	BCAS1
	CORO1C	BCAS2
	CORO7	BCAS3
	CORO7-PAM16	BCAT1
	COTL1	BCAT2
	COX4I1	BCCIP
	COX5B	BCHE
	CP	BCKDHB
	CPA1	BCL10
	CPB1	BCL11A
	CPD	BCL2
	CPM	BCL2L1
	CPN2	BCL2L12
	CPNE1	BCL2L13
	CPNE2	BCL2L14
	CPNE3	BCL3
	CPNE5	BCL6
	CPNE6	BCL6B
	CPNE8	BCL9
	CPOX	BCL9L
	CPS1	BCLAF1
	CPSF1	BCOR
	CPSF3	BCORL1
	CPSF3L	BCR
	CPSF6	BCS1L
	CPSF7	BDH1
	CPVL	BDH2
	CR1	BDKRB2
	CR2	BDNF
	CRABP2	BDP1
	CRB2	BECN1
	CRB3	BEGAIN
	CREB5	BEND4
	CREG1	BEND5
	CRIP2	BEND7
	CRIPT	BEST4
	CRISPLD1	BET1
	CRK	BET1L
	CRKL	BET3L
	CRLF3	BGLAP
	CRMP1	BGN
	CRNKL1	BHLHA15
	CRNN	BHLHA9
	CROCC	BHLHB9
	CROCC2	BHLHE41
	CRTAP	BHMT
	CRTC2	BHMT2
	CRYAA	BICC1
	CRYAB	BICD1
	CRYL1	BICD2
	CRYM	BID
	CRYZ	BIN1
	CRYZL1	BIN2
	CS	BIN3
	CSDE1	BIRC2
	CSE1L	BIRC3
	CSF1	BIRC5
	CSF2	BIRC6
	CSF3	BLK
	CSK	BLM
	CSMD2	BLMH
	CSN1S1	BLNK
	CSN2	BLOC1S1
	CSN3	BLOC1S2
	CSNK1A1	BLOC1S3
	CSNK1D	BLVRA
	CSNK1G1	BLVRB
	CSNK1G3	BMP1
	CSNK2A1	BMP15
	CSNK2A2	BMP2
	CSNK2B	BMP2K
	CSPG4	BMP3
	CSPG5	BMP4
	CSRP1	BMP6
	CSRP2	BMP7
	CST3	BMP8B
	CST4	BMPR1A
	CST5	BMPR1B
	CSTA	BMPR2
	CSTB	BMS1
	CSTF1	BMX
	CSTF3	BNC1
	CTBP1	BNC2
	CTBP2	BNIP1
	CTDNEP1	BNIP2
	CTDSP1	BNIP3
	CTDSPL	BNIPL
	CTH	BOC
	CTNNA1	BOD1L1
	CTNNA2	BOK
	CTNNB1	BOLA1
	CTNND1	BOLA2
	CTNND2	BOLA2B
	CTNS	BOLA3
	CTPS1	BOP1
	CTPS2	BPGM
	CTR9	BPI
	CTSA	BPIFA1
	CTSB	BPIFA2
	CTSC	BPIFB1
	CTSD	BPIFB2
	CTSG	BPIFB4
	CTSH	BPNT1
	CTSL	BPTF
	CTSV	BRAF
	CTSZ	BRAP
	CTTN	BRAT1
	CUBN	BRCA1
	CUL1	BRCA2
	CUL2	BRCC3
	CUL3	BRD1
	CUL4A	BRD2
	CUL4B	BRD3
	CUL5	BRD4
	CUTA	BRD9
	CUX2	BRE
	CWC25	BRF1
	CWF19L1	BRI3
	CXADR	BRI3BP
	CXCL16	BRIP1
	CXCL2	BRIX1
	CXCL8	BRK1
	CXCR4	BRMS1
	CYB5A	BROX
	CYB5B	BRP44
	CYB5R1	BRPF1
	CYB5R3	BRSK1
	CYBB	BRSK2
	CYBRD1	BRWD1
	CYC1	BRWD3
	CYFIP1	BSG
	CYFIP2	BSN
	CYP17A1	BSPH1
	CYP2D6	BSPRY
	CYR61	BST1
	CYSRT1	BST2
	CYSTM1	BTAF1
	CYTH2	BTBD11
	CYTH3	BTBD17
	DAAM1	BTBD18
	DAB2	BTBD7
	DACT1	BTBD8
	DAD1	BTD
	DAG1	BTF3
	DAPP1	BTF3L4
	DARS	BTG1
	DBF4B	BTG2
	DBH	BTG3
	DBI	BTK
	DBN1	BTLA
	DBNL	BTN1A1
	DCAF7	BTN2A1
	DCBLD2	BTN2A2
	DCD	BTN3A1
	DCHS2	BTN3A2
	DCK	BTN3A3
	DCLK1	BTNL2
	DCLK2	BUB1B
	DCN	BUB3
	DCT	BUD31
	DCTN1	BYSL
	DCTN2	BZRAP1
	DCTN3	BZW1
	DCTPP1	BZW1P2
	DCUN1D3	BZW2
	DCXR	C10orf11
	DDAH1	C10orf116
	DDAH2	C10orf12
	DDB1	C10orf125
	DDC	C10orf129
	DDN	C10orf35
	DDOST	C10orf47
	DDR1	C10orf54
	DDR2	C10orf67
	DDRGK1	C10orf68
	DDT	C10orf76
	DDX1	C10orf90
	DDX17	C10orf95
	DDX18	C11orf10
	DDX19A	C11orf2
	DDX19B	C11orf24
	DDX21	C11orf30
	DDX23	C11orf41
	DDX27	C11orf46
	DDX39A	C11orf52
	DDX39B	C11orf54
	DDX3X	C11orf58
	DDX3Y	C11orf67
	DDX4	C11orf68
	DDX46	C11orf73
	DDX47	C11orf9
	DDX49	C11orf95
	DDX5	C12orf10
	DDX50	C12orf23
	DDX58	C12orf35
	DDX6	C12orf4
	DDX60	C12orf43
	DECR1	C12orf5
	DEF6	C12orf51
	DEFA1	C12orf55
	DEFA1B	C12orf56
	DEFA3	C12orf57
	DEK	C12orf59
	Del(X)1Brd	C12orf66
	DENND3	C12orf75
	DENND6A	C13orf44
	DENR	C14orf1
	DEPDC1B	C14orf105
	DERA	C14orf129
	DERL1	C14orf135
	DES	C14orf142
	DFNA5	C14orf149
	DGKA	C14orf159
	DHCR24	C14orf166
	DHCR7	C14orf180
	DHFR	C14orf38
	DHRS1	C15orf26
	DHRS7	C15orf38
	DHX15	C15orf38-AP3S2
	DHX16	C15orf39
	DHX30	C15orf42
	DHX34	C15orf48
	DHX36	C15orf54
	DHX9	C15orf59
	DIAPH1	C15orf63
	DIAPH3	C16orf13
	DIMT1	C16orf54
	DIP2A	C16orf62
	DIP2B	C16orf7
	DIP2C	C16orf70
	DIRAS2	C16orf80
	DIS3	C16orf82
	DIS3L2	C16orf87
	DISC1	C16orf89
	DKC1	C16orf90
	DKK1	C17orf101
	DKK3	C17orf107
	DLAT	C17orf109
	DLC1	C17orf28
	DLD	C17orf50
	DLG1	C17orf59
	DLG2	C17orf61
	DLG3	C17orf62
	DLST	C17orf66
	DMAP1	C17orf75
	DMBT1	C17orf80
	DMD	C17orf82
	DNAAF5	C18orf63
	DNAH12	C18orf8
	DNAH17	C19orf10
	DNAH2	C19orf12
	DNAH5	C19orf18
	DNAH7	C19orf21
	DNAH8	C19orf25
	DNAJA1	C19orf26
	DNAJA2	C19orf38
	DNAJB1	C19orf44
	DNAJB11	C19orf45
	DNAJB3	C19orf57
	DNAJB6	C19orf59
	DNAJB9	C19orf68
	DNAJC10	C19orf70
	DNAJC13	C19orf73
	DNAJC19	C19orf77
	DNAJC2	C1GALT1C1
	DNAJC3	C1orf105
	DNAJC5	C1orf106
	DNAJC7	C1orf109
	DNAJC8	C1orf112
	DNAJC9	C1orf116
	DNASE1L1	C1orf123
	DNM1	C1orf150
	DNM1L	C1orf159
	DNM2	C1orf162
	DNM3	C1orf167
	DNMT1	C1orf168
	DNMT3A	C1orf172
	DNPEP	C1orf174
	DNPH1	C1orf198
	DNTT	C1orf204
	DOCK1	C1orf21
	DOCK10	C1orf216
	DOCK11	C1orf226
	DOCK2	C1orf228
	DOCK5	C1orf27
	DOCK7	C1orf38
	DOCK8	C1orf50
	DOCK9	C1orf53
	DOK1	C1orf63
	DOK2	C1orf68
	DOK3	C1orf74
	DOK7	C1orf85
	DOPEY2	C1orf86
	DPEP1	C1orf87
	DPEP3	C1orf95
	DPP3	C1QA
	DPP4	C1QB
	DPP7	C1QBP
	DPY30	C1QC
	DPYS	C1QL1
	DPYSL2	C1QTNF1
	DPYSL3	C1QTNF2
	DRG1	C1QTNF3
	DRG2	C1QTNF4
	DSC1	C1QTNF5
	DSC2	C1QTNF6
	DSC3	C1R
	DSCR3	C1RL
	DSG1	C1S
	DSG2	C2
	DSG3	C20orf11
	DSN1	C20orf112
	DSP	C20orf152
	DST	C20orf26
	DSTN	C20orf27
	DTX3L	C20orf3
	DTYMK	C20orf4
	DUOX2	C20orf43
	DUS3L	C20orf72
	DUSP26	C20orf96
	DUSP3	C21orf2
	DUT	C21orf33
	DYNC1H1	C21orf58
	DYNC1I2	C21orf59
	DYNC1LI1	C22orf13
	DYNC1LI2	C22orf15
	DYNC2H1	C22orf25
	DYNLL1	C22orf28
	DYNLRB1	C22orf42
	DYNLT1	C2CD2L
	DYSF	C2CD4B
	DYTN	C2orf16
	EBNA1BP2	C2orf18
	ECE1	C2orf28
	ECH1	C2orf29
	ECHDC1	C2orf43
	ECHS1	C2orf44
	ECM1	C2orf47
	EDC3	C2orf49
	EDC4	C2orf54
	EDF1	C2orf55
	EDIL3	C2orf61
	EDNRB	C2orf72
	EEA1	C2orf73
	EEF1A1	C2orf74
	EEF1A1P5	C2orf77
	EEF1A2	C2orf83
	EEF1B2	C2orf88
	EEF1D	C2orf89
	EEF1E1	C3
	EEF1G	C3orf15
	EEF2	C3orf18
	EEFSEC	C3orf26
	EFCAB5	C3orf37
	EFEMP1	C3orf49
	EFEMP2	C4A
	EFHD2	C4B
	EFNB1	C4BPA
	EFR3A	C4BPB
	EFTUD1	C4orf17
	EFTUD2	C4orf19
	EGF	C4orf21
	EGFL7	C4orf32
	EGFR	C4orf40
	EHBP1L1	C5
	EHD1	C5AR1
	EHD2	C5orf15
	EHD3	C5orf24
	EHD4	C5orf42
	EHHADH	C5orf44
	EHMT2	C5orf46
	EIF1AY	C5orf48
	EIF2A	C5orf51
	EIF2AK2	C6
	EIF2B1	C6orf10
	EIF2B2	C6orf108
	EIF2B3	C6orf118
	EIF2B4	C6orf120
	EIF2B5	C6orf130
	EIF2D	C6orf132
	EIF2S1	C6orf15
	EIF2S2	C6orf163
	EIF2S3	C6orf165
	EIF3A	C6orf211
	EIF3B	C6orf222
	EIF3C	C6orf223
	EIF3CL	C6orf25
	EIF3D	C6orf58
	EIF3E	C6orf62
	EIF3F	C7
	EIF3G	C7orf23
	EIF3H	C7orf26
	EIF3I	C7orf31
	EIF3J	C7orf43
	EIF3K	C7orf50
	EIF3L	C7orf55
	EIF3M	C7orf59
	EIF4A1	C7orf61
	EIF4A2	C7orf63
	EIF4A3	C7orf73
	EIF4B	C8A
	EIF4E	C8B
	EIF4G1	C8G
	EIF4H	C8orf33
	EIF5	C8orf47
	EIF5A	C8orf59
	EIF5A2	C8orf82
	EIF5AL1	C8ORFK29
	EIF5B	C9
	EIF6	C9orf100
	ELANE	C9orf114
	ELAVL1	C9orf117
	ELMO1	C9orf131
	ELMO2	C9orf142
	ELMO3	C9orf156
	ELP2	C9orf163
	ELP3	C9orf169
	EMB	C9orf171
	EMD	C9orf62
	EME2	C9orf64
	EMG1	C9orf69
	EMILIN1	C9orf78
	EMILIN2	C9orf86
	EML3	C9orf89
	EML4	C9orf91
	EML5	CA1
	ENAH	CA12
	ENDOD1	CA13
	ENG	CA14
	ENGASE	CA2
	ENO1	CA3
	ENO2	CA4
	ENO3	CA5B
	ENPEP	CA6
	ENPP1	CA9
	ENPP3	CAB39
	ENPP4	CAB39L
	ENPP6	CABIN1
	ENPP7	CABP1
	ENTPD1	CABYR
	ENTPD2	CACHD1
	ENTPD4	CACNA1A
	EPB41	CACNA1B
	EPB41L1	CACNA1C
	EPB41L2	CACNA1D
	EPB41L3	CACNA1E
	EPB41L4B	CACNA1F
	EPB41L5	CACNA1G
	EPB42	CACNA1H
	EPCAM	CACNA1S
	EPHA1	CACNA2D1
	EPHA2	CACNA2D2
	EPHA3	CACNA2D3
	EPHA4	CACNA2D4
	EPHA5	CACNB1
	EPHB1	CACNB2
	EPHB2	CACNB4
	EPHB3	CACNG6
	EPHB4	CACNG8
	EPHX1	CACYBP
	EPHX2	CAD
	EPN2	CADM1
	EPN3	CADM2
	EPO	CADM4
	EPPK1	CADPS
	EPRS	CADPS2
	EPS15	CAGE1
	EPS15L1	CALB1
	EPS8	CALB2
	EPS8L1	CALCA
	EPS8L2	CALCB
	EPS8L3	CALCOCO1
	EPX	CALCOCO2
	ERAP1	CALCR
	ERBB2	CALCRL
	ERBB2IP	CALD1
	ERBB3	CALHM2
	ERBB4	CALM1
	ERCC2	CALM2
	ERGIC1	CALM3
	ERGIC2	CALML3
	ERLIN1	CALML4
	ERLIN2	CALML5
	ERMAP	Calm-ps2
	ERMN	CALR
	ERMP1	CALR3
	ERO1L	CALU
	ERP29	CAMK1
	ERP44	CAMK1D
	ERVFRD-2	CAMK1G
	ERVK-6	CAMK2A
	ESAM	CAMK2B
	ESD	CAMK2D
	ESM1	CAMK2G
	ESRP1	CAMK4
	ESRP2	CAMKK2
	ESYT1	CAMLG
	ESYT2	CAMP
	ETF1	CAMSAP1
	ETFA	CAMSAP2
	ETFB	CAMTA1
	ETHE1	CAND1
	EVA1A	CAND2
	EVA1B	CANT1
	EVI2B	CANX
	EVL	CAP1
	EVPL	CAP2
	EXOC1	CAPG
	EXOC2	CAPN1
	EXOC3	CAPN10
	EXOC3L4	CAPN2
	EXOC4	CAPN3
	EXOC5	CAPN5
	EXOC6	CAPN6
	EXOC6B	CAPN7
	EXOC7	CAPN9
	EXOC8	CAPNS1
	EXOSC1	CAPNS2
	EXOSC3	CAPRIN1
	EXOSC4	CAPS
	EXOSC5	CAPS2
	EXOSC6	CAPSL
	EXOSC7	CAPZA1
	EXT2	CAPZA2
	EXTL2	CAPZB
	EYS	CARD10
	EZR	CARD11
	F10	CARD14
	F11	CARD16
	F11R	CARD6
	F13A1	CARD9
	F2	CARHSP1
	F2R	CARKD
	F2RL3	CARM1
	F3	CARNS1
	F5	CARS
	F7	CARS2
	F8	CASC1
	F9	CASC3
	FABP1	CASC4
	FABP3	CASC5
	FABP5	CASK
	FABP5P7	CASKIN1
	FADD	CASKIN2
	FAF1	CASP1
	FAH	CASP14
	FAHD2A	CASP2
	FAM104A	CASP3
	FAM120A	CASP4
	FAM120B	CASP5
	FAM129A	CASP6
	FAM129B	CASP7
	FAM151A	CASP8
	FAM160A2	CASP8AP2
	FAM171A1	CASP9
	FAM171A2	Casq1
	FAM174A	Casq2
	FAM174B	CASR
	FAM175B	CASS4
	FAM177A1	CAST
	FAM178B	CASZ1
	FAM179B	CAT
	FAM184A	CATSPER4
	FAM186A	CATSPERD
	FAM193B	CAV1
	FAM208B	CAV2
	FAM209A	CAV3
	FAM20A	CBFA2T2
	FAM20C	CBFA2T3
	FAM213A	CBFB
	FAM213B	CBL
	FAM3B	CBLB
	FAM3C	CBLN1
	FAM49A	CBR1
	FAM49B	CBR3
	FAM63A	CBR4
	FAM63B	CBS
	FAM64A	CBWD2
	FAM65A	CBWD3
	FAM65C	CBWD5
	FAM71F1	CBX1
	FAM83F	CBX2
	FAM83H	CBX3
	FAM84B	CBX5
	FAM91A1	CBX6
	FAM98A	CBX7
	FAM98B	CBX8
	FANCI	CBY1
	FANCM	CC2D1A
	FAP	CC2D1B
	FARP1	CC2D2A
	FARSA	CCAR1
	FARSB	CCBE1
	FAS	CCBL1
	FASLG	CCBL2
	FASN	CCDC101
	FAT1	CCDC105
	FAT2	CCDC106
	FAT4	CCDC11
	FBL	CCDC110
	FBLN1	CCDC113
	FBLN2	CCDC115
	FBN1	CCDC117
	FBN2	CCDC12
	FBN3	CCDC120
	FBP1	CCDC121
	FBP2	CCDC122
	FBXL12	CCDC124
	FBXL20	CCDC127
	FBXL4	CCDC129
	FBXL8	CCDC132
	FBXO15	CCDC134
	FBXO17	CCDC135
	FBXO2	CCDC136
	FBXO22	CCDC137
	FBXO45	CCDC14
	FBXO6	CCDC142
	FBXW8	CCDC144A
	FCER1G	CCDC146
	FCER2	CCDC147
	FCGBP	CCDC150
	FCGR2A	CCDC152
	FCGR2C	CCDC154
	FCGRT	CCDC157
	FCN1	CCDC158
	FCN2	CCDC169
	FCN3	CCDC170
	FCRLA	CCDC171
	FDFT1	CCDC18
	FDPS	CCDC19
	FEN1	CCDC22
	FERMT2	CCDC25
	FERMT3	CCDC28A
	FES	CCDC30
	FGA	CCDC33
	FGB	CCDC36
	FGD2	CCDC37
	FGD4	CCDC40
	FGF16	CCDC47
	FGF18	CCDC50
	FGF19	CCDC51
	FGFBP1	CCDC53
	FGFR1	CCDC54
	FGFR2	CCDC56
	FGFR3	CCDC57
	FGFR4	CCDC58
	FGFRL1	CCDC6
	FGG	CCDC60
	FGL2	CCDC62
	FGR	CCDC63
	FH	CCDC64
	FHAD1	CCDC64B
	FHL1	CCDC65
	FHL5	CCDC66
	FHOD1	CCDC67
	FIGNL1	CCDC69
	FKBP15	CCDC73
	FKBP1A	CCDC74A
	FKBP3	CCDC74B
	FKBP4	CCDC75
	FKBP5	CCDC78
	FLG2	CCDC80
	FLII	CCDC81
	FLNA	CCDC82
	FLNB	CCDC85A
	FLNC	CCDC86
	FLOT1	CCDC87
	FLOT2	CCDC88A
	FLT1	CCDC88B
	FLVCR1	CCDC88C
	FMN1	CCDC89
	FMNL1	CCDC91
	FMNL2	CCDC93
	FMNL3	CCHCR1
	FMOD	CCL11
	FN1	CCL15
	FN3K	CCL2
	FN3KRP	CCL20
	FNBP1L	CCL21
	FNDC1	CCL23
	FNTA	CCL28
	FOLH1	CCL3L3
	FOLR1	CCL5
	FOXF1	CCL7
	FPGT	CCM2
	FRAT1	CCNA1
	FREM2	CCNB1
	FREM3	CCNB3
	FRK	CCND2
	FRMD5	CCNDBP1
	FRMD8	CCNE2
	FRMPD3	CCNH
	FRYL	CCNI
	FSCN1	CCNL1
	FSD2	CCNL2
	FSIP2	CCNY
	FST	CCNYL1
	FTCD	CCP110
	FTH1	CCPG1
	FTL	CCR1
	FTLP3	CCR10
	FTSJ3	CCR4
	FUBP1	CCR5
	FUBP3	CCR7
	FUCA1	CCRL2
	FUCA2	CCRN4L
	FUK	CCS
	FURIN	CCT2
	FUS	CCT3
	FUT2	CCT4
	FUT3	CCT5
	FUT6	CCT6A
	FUT8	CCT6B
	FUZ	CCT7
	FXR1	CCT8
	FXR2	CCT8P1
	FXYD2	CCZ1
	FXYD3	CCZ1B
	FYB	CD101
	FYCO1	CD109
	FYN	CD14
	FZD2	CD151
	FZD6	CD163
	FZD7	CD163L1
	G3BP1	CD164
	G3BP2	CD177
	G6PD	CD180
	GAA	CD19
	GABARAPL2	CD1A
	GABPA	CD1B
	GABRB2	CD1C
	GAK	CD2
	GAL3ST4	CD200
	GALE	CD200R1
	GALK1	CD207
	GALM	CD209
	GALNT13	CD22
	GALNT2	CD226
	GALNT3	CD24
	GALNT4	CD247
	GALNT5	CD248
	GALNT7	CD27
	GANAB	CD274
	GAPDH	CD276
	GAPDHS	CD28
	GAR1	CD2AP
	GARS	CD2BP2
	GART	CD300A
	GAS6	CD300LG
	GATSL3	CD302
	GBA	CD320
	GBE1	CD33
	GBF1	CD34
	GBP1	CD36
	GBP6	CD37
	GC	CD38
	GCA	CD3D
	GCLM	CD3E
	GCN1L1	CD3EAP
	GCNT2	CD3G
	GCNT3	CD4
	GDA	CD40
	GDF1	CD40LG
	GDF11	CD44
	GDF15	CD46
	GDF2	CD47
	GDF3	CD48
	GDF5	CD5
	GDF9	CD53
	GDI1	CD55
	GDI2	CD58
	GDPD3	CD59
	GDPD5	CD5L
	GEMIN2	CD6
	GEMIN4	CD63
	GEMIN5	CD68
	GET4	CD69
	GFAP	CD7
	GFM1	CD70
	GFM2	CD72
	GFPT1	CD74
	GFPT2	CD79A
	GFRA1	CD79B
	GFRA3	CD80
	GGA1	CD81
	GGA3	CD82
	GGACT	CD83
	GGCT	CD84
	GGH	CD86
	GGT1	CD8A
	GGT2	CD8B
	GGT3P	CD9
	GGTLC1	CD96
	GGTLC2	CD97
	GHITM	CD99
	GID8	CD99L2
	GIMAP4	CDA
	GIMAP8	CDADC1
	GIPC1	CDAN1
	GIPC2	CDC123
	GJA1	CDC16
	GJB1	CDC20
	GJC1	CDC20B
	GK2	CDC23
	GLA	CDC25A
	GLB1	CDC25B
	GLDC	CDC25C
	GLG1	CDC26
	GLIPR2	CDC27
	GLMN	CDC34
	GLO1	CDC37
	GLRX	CDC37L1
	GLRX3	CDC42
	GLS	CDC42BPA
	GLT8D1	CDC42BPB
	GLUD1	CDC42BPG
	GLUL	CDC42EP1
	GLYR1	CDC42P2
	GM2A	CDC42SE1
	GMDS	CDC42SE2
	GMFG	CDC45
	GMPPA	CDC5L
	GMPPB	CDC6
	GMPR2	CDC73
	GMPS	CDCA2
	GNA11	CDCA3
	GNA12	CDCA7L
	GNA13	CDCA8
	GNA14	CDCP1
	GNA15	CDH1
	GNAI1	CDH10
	GNAI2	CDH11
	GNAI3	CDH13
	GNAL	CDH15
	GNAO1	CDH16
	GNAQ	CDH17
	GNAS	CDH19
	GNAT1	CDH2
	GNAT2	CDH20
	GNAT3	CDH22
	GNAZ	CDH23
	GNB1	CDH3
	GNB1L	CDH4
	GNB2	CDH5
	GNB2L1	CDH6
	GNB3	CDH7
	GNB4	CDH9
	GNB5	CDHR2
	GNE	CDHR3
	GNG10	CDHR4
	GNG11	CDHR5
	GNG12	CDIPT
	GNG2	CDK1
	GNG5	CDK10
	GNG7	CDK11A
	GNL1	CDK11B
	GNL2	CDK12
	GNL3	CDK13
	GNPDA1	CDK14
	GNPDA2	CDK15
	GNPNAT1	CDK16
	GNPTG	CDK17
	GNS	CDK18
	GOLGA2	CDK19
	GOLGA3	CDK2
	GOLGA5	CDK3
	GOLGA7	CDK4
	GOLGB1	CDK5
	GOLIM4	CDK5R2
	GOLM1	CDK5RAP2
	GOLPH3	CDK5RAP3
	GORAB	CDK6
	GORASP2	CDK9
	GOSR1	CDKAL1
	GOT1	CDKL1
	GOT2	CDKL2
	GP1BA	CDKL4
	GP1BB	CDKL5
	GP5	CDKN2A
	GP6	CDKN2AIPNL
	GP9	CDKN2B
	GPA33	CDKN2C
	GPC1	CDO1
	GPC3	CDR2
	GPC4	CDRT1
	GPC5	CDS1
	GPC6	CDS2
	GPD1	CDSN
	GPD1L	CDV3
	GPI	CDY1
	GPM6A	CDY1B
	GPNMB	CDY2A
	GPR107	CDY2B
	GPR143	CDYL
	GPR155	CEACAM1
	GPR176	CEACAM5
	GPR179	CEACAM6
	GPRC5A	CEACAM7
	GPRC5B	CEACAM8
	GPRC5C	CEBPB
	GPS1	CEBPE
	GPT	CEBPZ
	GPX1	CECR1
	GPX2	CECR5
	GPX3	CEL
	GPX4	CELA1
	GRAP2	CELA2B
	GRB2	CELF1
	GREM1	CELF2
	GRHPR	CELF6
	GRID1	CELSR1
	GRIN1	CELSR2
	GRIP2	CELSR3
	GRIPAP1	CENPE
	GRK5	CENPF
	GRK6	CENPH
	GRM2	CENPI
	GRM3	CENPK
	GRM7	CENPO
	GRN	CENPT
	GRTP1	CENPV
	GRWD1	CEP104
	GSDMA	CEP128
	GSDMD	CEP135
	GSE1	CEP152
	GSK3A	CEP164
	GSK3B	CEP170
	GSN	CEP250
	GSPT1	CEP290
	GSPT2	CEP350
	GSR	CEP41
	GSS	CEP55
	GSTA1	CEP57L1
	GSTA2	CEP63
	GSTA3	CEP85L
	GSTA5	CEP89
	GSTCD	CEP97
	GSTK1	CER1
	GSTM1	CERCAM
	GSTM2	CERS1
	GSTM3	CERS2
	GSTM5	CERS5
	GSTO1	CERS6
	GSTO2	CES1
	GSTP1	CES2
	GTF2B	CES3
	GTF2I	CES4A
	GTF3C5	CES5A
	GTPBP1	CETN2
	GTPBP2	CETN3
	GTSE1	CETP
	GUSB	CFB
	GYLTL1B	CFD
	GYPC	CFH
	GYS1	CFHR1
	GYS2	CFHR2
	GZMA	CFHR3
	H1F0	CFHR5
	H1FOO	CFI
	H1FX	CFL1
	H2AFJ	CFL2
	H2AFV	CFLAR
	H2AFX	CFP
	H2AFY	CFTR
	H2AFY2	CGB1
	H2AFZ	CGB2
	H3F3A	CGB7
	H3F3B	CGN
	H3F3C	CGNL1
	HACD3	CGRRF1
	HADH	CHAC2
	HADHA	CHADL
	HADHB	CHAF1B
	HAL	CHAMP1
	HAPLN1	CHAT
	HAPLN3	CHCHD2
	HARS	CHCHD3
	HARS2	CHCHD6
	HAS1	CHD1
	HAT1	CHD1L
	HAUS5	CHD2
	HBA1	CHD3
	HBA2	CHD4
	HBB	CHD5
	HBD	CHD6
	HBE1	CHD7
	HBG1	CHD8
[truncated: 10,784 more rows]

## Sheet: Table S3
Table S3. The 110 DEPs between mGC patients group and healthy controls group.
Protein accession	Protein description	Regulated Type	Gene name	Sequence coverage [%]	Mol. weight [kDa]	Score	Peptides	mGC/HC Ratio
O14818	Proteasome subunit alpha type-7	Up	PSMA7	19	27.887	32.656	4	2.084
P00738	Haptoglobin	Up	HP	67.2	45.205	323.31	38	2.13
Q9Y251	Heparanase	Up	HPSE	12.3	61.148	42.979	7	2.134
P02750	Leucine-rich alpha-2-glycoprotein	Up	LRG1	27.4	38.177	113.43	7	2.35
P59666	Neutrophil defensin 3	Up	DEFA3	20.2	10.245	31.084	4	2.383
P30626	Sorcin	Up	SRI	46	21.676	84.772	8	2.446
P02765	Alpha-2-HS-glycoprotein	Up	AHSG	45.5	39.324	319.98	10	2.541
A0A075B6I0	Immunoglobulin lambda variable 8-61	Up	IGLV8-61	20.5	12.814	52.186	4	2.597
P05164	Myeloperoxidase	Up	MPO	38	83.868	309.15	24	2.614
P02786	Transferrin receptor protein 1	Up	TFRC	47.4	84.87	323.31	32	2.696
P68431	Histone H3.1	Up	HIST1H3A	43.4	15.404	40.28	5	2.794
P02671	Fibrinogen alpha chain	Up	FGA	38.7	94.972	323.31	29	2.841
Q99880	Histone H2B type 1-L	Up	HIST1H2BL	53.2	13.952	82.31	8	2.89
P20742	Pregnancy zone protein	Up	PZP	46.4	163.86	323.31	51	2.972
P06681	Complement C2	Up	C2	30.2	83.267	278.76	21	3.142
P22891	Vitamin K-dependent protein Z	Up	PROZ	38.8	44.743	169.01	12	3.304
Q99878	Histone H2A type 1-J	Up	HIST1H2AJ	27.3	13.936	21.894	3	3.688
P01704	Immunoglobulin lambda variable 2-14	Up	IGLV2-14	13.3	12.597	28.889	3	4.068
P00742	Coagulation factor X	Up	F10	41.8	54.731	291.56	18	4.415
P11597	Cholesteryl ester transfer protein	Up	CETP	4.7	54.756	22.745	2	4.65
P02679	Fibrinogen gamma chain	Up	FGG	49.4	51.511	235.27	17	4.905
P04070	Vitamin K-dependent protein C	Up	PROC	28.6	52.071	112.76	8	5.321
P62805	Histone H4	Up	HIST1H4A	56.3	11.367	129.23	10	5.326
P02741	C-reactive protein	Up	CRP	27.7	25.038	50.642	7	7.195
P18428	Lipopolysaccharide-binding protein	Up	LBP	31	53.383	177.56	12	13.389
A0A087WW87	Immunoglobulin kappa variable 2-40	Up	IGKV2-40	28.1	13.31	9.8737	4	Inf+
A0A0C4DH33	Immunoglobulin heavy variable 1-24	Up	IGHV1-24	34.2	12.824	29.427	2	Inf+
O00560	Syntenin-1	Up	SDCBP	26.5	32.444	92.119	6	Inf+
O00602	Ficolin-1	Up	FCN1	9.8	35.078	25.841	3	Inf+
O95810	Caveolae-associated protein 2	Up	CAVIN2	13.2	47.173	33.543	4	Inf+
P01721	Immunoglobulin lambda variable 6-57	Up	IGLV6-57	35.9	12.566	124.99	4	Inf+
P02042	Hemoglobin subunit delta	Up	HBD	75.5	16.055	30.624	11	Inf+
P04180	Phosphatidylcholine-sterol acyltransferase	Up	LCAT	5.2	49.577	12.683	2	Inf+
P04211	Immunoglobulin lambda variable 7-43	Up	IGLV7-43	13.7	12.451	15.799	3	Inf+
P08311	Cathepsin G	Up	CTSG	20.4	28.837	41.912	4	Inf+
P08709	Coagulation factor VII	Up	F7	18.7	51.593	58.699	5	Inf+
P08758	Annexin A5	Up	ANXA5	25	35.936	74.116	7	Inf+
P0DJI8	Serum amyloid A-1 protein	Up	SAA1	24.6	13.532	35.785	2	Inf+
P11678	Eosinophil peroxidase	Up	EPX	11.6	81.04	53.303	8	Inf+
P20618	Proteasome subunit beta type-1	Up	PSMB1	26.6	26.489	31.726	5	Inf+
P25786	Proteasome subunit alpha type-1	Up	PSMA1	11	29.555	17.514	3	Inf+
P25788	Proteasome subunit alpha type-3	Up	PSMA3	10.2	28.433	16.593	2	Inf+
P25789	Proteasome subunit alpha type-4	Up	PSMA4	14.2	29.483	19.439	3	Inf+
P28066	Proteasome subunit alpha type-5	Up	PSMA5	9.5	26.411	12.192	2	Inf+
P28072	Proteasome subunit beta type-6	Up	PSMB6	7.9	25.357	12.893	2	Inf+
P35443	Thrombospondin-4	Up	THBS4	5.9	105.87	37.122	4	Inf+
P49913	Cathelicidin antimicrobial peptide	Up	CAMP	29.4	19.301	34.822	5	Inf+
P54108	Cysteine-rich secretory protein 3	Up	CRISP3	3.3	27.63	13.457	1	Inf+
P55058	Phospholipid transfer protein	Up	PLTP	10.1	54.739	34.051	4	Inf+
P55072	Transitional endoplasmic reticulum ATPase	Up	VCP	10.4	89.321	56.496	7	Inf+
P60900	Proteasome subunit alpha type-6	Up	PSMA6	18.3	27.399	24.126	4	Inf+
P62987	Ubiquitin-60S ribosomal protein L40	Up	UBA52	26.6	14.728	39.799	3	Inf+
P80511	Protein S100-A12	Up	S100A12	21.7	10.575	33.543	1	Inf+
Q08554	Desmocollin-1	Up	DSC1	3.2	99.986	13.334	2	Inf+
Q08830	Fibrinogen-like protein 1	Up	FGL1	15.7	36.379	23.959	4	Inf+
Q13790	Apolipoprotein F	Up	APOF	11.7	35.399	28.666	3	Inf+
Q71DI3	Histone H3.2	Up	HIST2H3A	43.4	15.388	10.477	5	Inf+
Q8NEZ4	Histone-lysine N-methyltransferase 2C	Up	KMT2C	0.1	541.36	6.5142	1	Inf+
Q8WUJ3	Cell migration-inducing and hyaluronan-binding protein	Up	CEMIP	4.6	153	33.07	5	Inf+
Q8WXI7	Mucin-16	Up	MUC16	0.1	1519.2	6.8995	1	Inf+
Q9HC84	Mucin-5B	Up	MUC5B	1.1	596.33	11.104	1	Inf+
Q9NZP8	Complement C1r subcomponent-like protein	Up	C1RL	7.8	53.498	14.442	3	Inf+
Q9NZT1	Calmodulin-like protein 5	Up	CALML5	8.9	15.892	6.6409	1	Inf+
Q9Y2I7	1-phosphatidylinositol 3-phosphate 5-kinase	Up	PIKFYVE	1.3	237.13	10.521	2	Inf+
P07437	Tubulin beta chain	Down	TUBB	31.1	49.67	66.47	11	0.212
P18206	Vinculin	Down	VCL	25.2	123.8	197.1	23	0.226
Q9Y490	Talin-1	Down	TLN1	43.7	269.76	323.31	73	0.283
P21333	Filamin-A	Down	FLNA	38.1	280.74	323.31	70	0.314
P12814	Alpha-actinin-1	Down	ACTN1	28.4	103.06	192.67	20	0.326
P02792	Ferritin light chain	Down	FTL	64	20.019	213.8	14	0.33
P02794	Ferritin heavy chain	Down	FTH1	39.3	21.225	61.452	9	0.331
Q13201	Multimerin-1	Down	MMRN1	14.7	138.11	192.6	13	0.339
A0A0A0MRZ8	Immunoglobulin kappa variable 3D-11	Down	IGKV3D-11	32.2	12.625	64.565	4	0.363
Q86UX7	Fermitin family homolog 3	Down	FERMT3	42.3	75.952	246.39	25	0.373
P27918	Properdin	Down	CFP	33.9	51.276	217.14	17	0.385
P03951	Coagulation factor XI	Down	F11	46.9	70.108	313.44	24	0.386
P01764	Immunoglobulin heavy variable 3-23	Down	IGHV3-23	67.5	12.582	111.79	9	0.396
P12259	Coagulation factor V	Down	F5	19.3	251.7	323.31	39	0.399
P60709	"Actin, cytoplasmic 1"	Down	ACTB	69.6	41.736	323.31	21	0.401
P04430	Immunoglobulin kappa variable 1-16	Down	IGKV1-16	31.6	12.618	47.711	3	0.421
P68133	"Actin, alpha skeletal muscle"	Down	ACTA1	29.7	42.051	27.722	11	0.421
A2NJV5	Immunoglobulin kappa variable 2-29	Down	IGKV2-29	45.8	13.085	92.515	7	0.46
P01782	Immunoglobulin heavy variable 3-9	Down	IGHV3-9	62.7	12.945	63.794	8	0.461
Q15485	Ficolin-2	Down	FCN2	47.9	34.001	142.86	11	0.468
P05106	Integrin beta-3	Down	ITGB3	43.3	87.057	323.31	27	0.47
P01706	Immunoglobulin lambda variable 2-11	Down	IGLV2-11	47.9	12.644	24.123	6	0.478
P13224	Platelet glycoprotein Ib beta chain	Down	GP1BB	23.8	21.717	38.547	5	0.484
P01763	Immunoglobulin heavy variable 3-48	Down	IGHV3-48	44.4	12.812	54.22	7	0.486
A0A075B6J9	Immunoglobulin lambda variable 2-18	Down	IGLV2-18	28.8	12.412	55.222	5	0.492
A0A075B6I1	Immunoglobulin lambda variable 4-60	Down	IGLV4-60	27.5	12.987	23.94	2	Inf-
A0A075B6K6	Immunoglobulin lambda variable 4-3	Down	IGLV4-3	27	13.33	13.119	2	Inf-
A0A087WSX0	Immunoglobulin lambda variable 5-45	Down	IGLV5-45	13.8	13.162	28.034	3	Inf-
A0A087WSY4	Immunoglobulin heavy variable 4-30-2	Down	IGHV4-30-2	44.1	13.025	28.995	4	Inf-
A0A0B4J1U3	Immunoglobulin lambda variable 1-36	Down	IGLV1-36	17.9	12.478	13.134	2	Inf-
O15511	Actin-related protein 2/3 complex subunit 5	Down	ARPC5	35.8	16.32	15.441	2	Inf-
O75083	WD repeat-containing protein 1	Down	WDR1	23.4	66.193	69.265	10	Inf-
P01715	Immunoglobulin lambda variable 3-1	Down	IGLV3-1	26.1	12.296	34.04	5	Inf-
P01718	Immunoglobulin lambda variable 3-27	Down	IGLV3-27	32.7	12.165	15.771	5	Inf-
P05556	Integrin beta-1	Down	ITGB1	13.4	88.414	70.665	8	Inf-
P07195	L-lactate dehydrogenase B chain	Down	LDHB	11.4	36.638	13.181	3	Inf-
P0DP02	Immunoglobulin heavy variable 3-30-3	Down	IGHV3-30-3	57.3	12.989	27.958	8	Inf-
P15814	Immunoglobulin lambda-like polypeptide 1	Down	IGLL1	16	22.963	27.794	2	Inf-
P17936	Insulin-like growth factor-binding protein 3	Down	IGFBP3	12	31.674	12.172	2	Inf-
P23229	Integrin alpha-6	Down	ITGA6	16.8	126.6	117.27	15	Inf-
P43251	Biotinidase	Down	BTD	8.3	61.132	42.721	3	Inf-
P68366	Tubulin alpha-4A chain	Down	TUBA4A	28.6	49.924	20.317	10	Inf-
P69891	Hemoglobin subunit gamma-1	Down	HBG1	23.8	16.14	14.041	3	Inf-
Q01518	Adenylyl cyclase-associated protein 1	Down	CAP1	18.7	51.901	61.594	7	Inf-
Q9BQE3	Tubulin alpha-1C chain	Down	TUBA1C	28.5	49.895	111.81	10	Inf-
Q9C0H2	Protein tweety homolog 3	Down	TTYH3	9.2	57.544	38.676	4	Inf-
Abbreviations: "mGC" refers to patients with metastatic gastric cancer; "HC" refers to healthy controls; "DEPs" refers to differentially expressed proteins."Inf+" refers to infinite; "Inf-" refers to infinitesimal.

## Sheet: Table S4
Table S4. GO enrichment of the DEPs.
Regulated Type	GO Terms Level	GO Terms Description	GO Terms ID	Fold Enrichment	Fisher' exact test P value	-log10(p value)	Related Protein
Up	Molecular Function	threonine-type endopeptidase activity	GO:0004298	5.16	2.14107e-05	4.67	P28066 P25788 P60900 P25786 P20618 O14818 P25789 P28072
Up	Molecular Function	threonine-type peptidase activity	GO:0070003	5.16	2.14107e-05	4.67	P28066 P25788 P60900 P25786 P20618 O14818 P25789 P28072
Up	Molecular Function	protein heterodimerization activity	GO:0046982	3.09	0.00390986	2.41	P68431 Q99878 P62805 P30626 O00560 Q99880 Q71DI3
Up	Molecular Function	endopeptidase activity	GO:0004175	1.71	0.00402014	2.4	P28066 P01704 P30626 P25789 P28072 P08311 P22891 P60900 P25788 P25786 O00602 P20618 P00738 P01721 P04211 Q9NZP8 O14818 P06681 P04070 P00742 P08709
Up	Molecular Function	DNA binding	GO:0003677	3.35	0.00481278	2.32	P68431 Q8NEZ4 Q99878 P62805 Q99880 Q71DI3
Up	Molecular Function	histone binding	GO:0042393	6.29	0.00595352	2.23	P68431 P62805 Q71DI3
Up	Molecular Function	cation binding	GO:0043169	1.57	0.0119043	1.92	P02042 P35443 P08758 Q9Y2I7 P11597 P02679 P80511 P30626 P11678 Q9NZT1 Q08554 P22891 O00602 P02741 Q8NEZ4 P06681 P02671 P05164 P04070 P00742 P08709
Up	Molecular Function	peptidase activity	GO:0008233	1.56	0.0132764	1.88	P28066 P01704 P30626 P25789 P28072 P08311 P22891 P60900 P25788 P25786 O00602 P20618 P00738 P01721 P04211 Q9NZP8 O14818 P06681 P04070 P00742 P08709
Up	Cellular Component	membrane-enclosed lumen	GO:0031974	2.11	5.19102e-09	8.28	P28066 P59666 P49913 P02750 P0DJI8 P80511 Q71DI3 P11678 P28072 P60900 P02765 P25786 O00602 Q8WXI7 P20618 P00738 P68431 Q9Y251 Q8NEZ4 P02671 P00742 P04070 P05164 P62987 P08709 Q9HC84 P55072 Q99878 Q99880 P02679 O00560 P30626 P25789 Q9NZT1 P08311 P22891 P25788 P54108 P62805 O14818
Up	Cellular Component	intracellular organelle lumen	GO:0070013	2.11	5.19102e-09	8.28	P28066 P59666 P49913 P02750 P0DJI8 P80511 Q71DI3 P11678 P28072 P60900 P02765 P25786 O00602 Q8WXI7 P20618 P00738 P68431 Q9Y251 Q8NEZ4 P02671 P00742 P04070 P05164 P62987 P08709 Q9HC84 P55072 Q99878 Q99880 P02679 O00560 P30626 P25789 Q9NZT1 P08311 P22891 P25788 P54108 P62805 O14818
Up	Cellular Component	organelle lumen	GO:0043233	2.11	5.19102e-09	8.28	P28066 P59666 P49913 P02750 P0DJI8 P80511 Q71DI3 P11678 P28072 P60900 P02765 P25786 O00602 Q8WXI7 P20618 P00738 P68431 Q9Y251 Q8NEZ4 P02671 P00742 P04070 P05164 P62987 P08709 Q9HC84 P55072 Q99878 Q99880 P02679 O00560 P30626 P25789 Q9NZT1 P08311 P22891 P25788 P54108 P62805 O14818
Up	Cellular Component	peptidase complex	GO:1905368	5.45	7.10247e-07	6.15	P28066 P55072 P25788 P60900 P25786 P20618 O14818 P25789 P08709 P28072
Up	Cellular Component	Golgi lumen	GO:0005796	7.15	2.20097e-06	5.66	P59666 Q9HC84 P22891 P00742 P04070 P08709 Q8WXI7
Up	Cellular Component	nucleoplasm	GO:0005654	2.94	3.36941e-06	5.47	P28066 P55072 Q99880 P30626 O00560 Q71DI3 P25789 P28072 P60900 P25788 P25786 P62805 P20618 P68431 Q8NEZ4 Q9Y251 O14818 P62987
Up	Cellular Component	endopeptidase complex	GO:1905369	5.25	4.41117e-06	5.36	P28066 P55072 P25788 P60900 P25786 P20618 O14818 P25789 P28072
Up	Cellular Component	proteasome complex	GO:0000502	5.25	4.41117e-06	5.36	P28066 P55072 P25788 P60900 P25786 P20618 O14818 P25789 P28072
Up	Biological Process	positive regulation of defense response	GO:0031349	3.66	3.81972e-07	6.42	P28066 P18428 Q9HC84 P02679 P80511 P25789 P28072 P60900 P25788 P25786 O00602 Q8WXI7 P20618 O14818 P02671 P62987
Up	Biological Process	regulation of innate immune response	GO:0045088	3.64	1.09413e-06	5.96	P28066 P18428 P25788 Q9HC84 P60900 P25786 O00602 P20618 Q8WXI7 P02679 O14818 P02671 P25789 P62987 P28072
Up	Biological Process	cellular macromolecule catabolic process	GO:0044265	4.53	2.52032e-06	5.6	P28066 P55072 P25788 P60900 P25786 P20618 Q9Y251 O14818 P25789 P62987 P28072
Up	Biological Process	NIK/NF-kappaB signaling	GO:0038061	5.3	4.03911e-06	5.39	P28066 P25788 P60900 P25786 P20618 O14818 P25789 P62987 P28072
Up	Biological Process	cellular protein metabolic process	GO:0044267	2.35	4.70521e-06	5.33	P28066 P55072 Q9HC84 Q99880 P0DJI8 Q71DI3 P25789 P28072 P08311 P22891 P60900 P25788 P25786 P62805 Q8WXI7 P20618 P68431 Q8NEZ4 O14818 P02671 P00742 P04070 P62987 P08709
Up	Biological Process	protein catabolic process	GO:0030163	4.32	4.79306e-06	5.32	P28066 P55072 P25788 P60900 P25786 P20618 Q9Y251 O14818 P25789 P62987 P28072
Up	Biological Process	negative regulation of mitotic cell cycle	GO:0045930	4.95	9.13498e-06	5.04	P28066 P25788 P60900 P25786 P20618 O14818 P25789 P62987 P28072
Up	Biological Process	regulation of mitotic cell cycle	GO:0007346	4.34	1.32503e-05	4.88	P28066 P25788 P60900 P25786 P20618 O14818 O00560 P25789 P62987 P28072
Up	Biological Process	cellular protein catabolic process	GO:0044257	4.34	1.32503e-05	4.88	P28066 P55072 P25788 P60900 P25786 P20618 O14818 P25789 P62987 P28072
Up	Biological Process	regulation of cell cycle phase transition	GO:1901987	4.64	1.88879e-05	4.72	P28066 P25788 P60900 P25786 P20618 O14818 P25789 P62987 P28072
Up	Biological Process	protein-DNA complex assembly	GO:0065004	8.24	2.27286e-05	4.64	P68431 P62805 Q99880 Q71DI3 P62987
Up	Biological Process	regulation of cellular amine metabolic process	GO:0033238	5.07	2.41395e-05	4.62	P28066 P25788 P60900 P25786 P20618 O14818 P25789 P28072
Up	Biological Process	regulation of defense response	GO:0031347	2.39	3.30347e-05	4.48	P28066 P18428 Q9HC84 P02679 P0DJI8 P80511 P25789 P28072 P60900 P25788 P25786 P02765 O00602 Q8WXI7 P20618 O14818 P06681 P02671 P04070 P62987
Up	Biological Process	cellular protein modification process	GO:0006464	2.45	3.82479e-05	4.42	P28066 P55072 Q9HC84 Q99880 P25789 P28072 P08311 P22891 P60900 P25788 P25786 Q8WXI7 P20618 Q8NEZ4 O14818 P00742 P04070 P62987 P08709
Down	Cellular Component	polymeric cytoskeletal fiber	GO:0099513	5.09	0.000455883	3.34	P21333 P07437 P68133 P68366 O75083 Q9BQE3
Down	Cellular Component	cytoskeletal part	GO:0044430	2.91	0.000519154	3.28	P21333 P12814 P07437 O15511 P68133 P68366 Q01518 P18206 O75083 Q9BQE3 Q86UX7
Down	Cellular Component	supramolecular fiber	GO:0099512	3.28	0.00148596	2.83	P21333 P12814 P07437 P68133 P68366 P18206 O75083 Q9BQE3
Down	Cellular Component	supramolecular polymer	GO:0099081	3.28	0.00148596	2.83	P21333 P12814 P07437 P68133 P68366 P18206 O75083 Q9BQE3
Down	Cellular Component	supramolecular complex	GO:0099080	3.28	0.00148596	2.83	P21333 P12814 P07437 P68133 P68366 P18206 O75083 Q9BQE3
Down	Cellular Component	cell cortex part	GO:0044448	4.95	0.00170916	2.77	P21333 O75083 Q01518 P18206 P60709
Down	Cellular Component	cortical cytoskeleton	GO:0030863	4.95	0.00170916	2.77	P21333 O75083 Q01518 P18206 P60709
Down	Cellular Component	cytoskeleton	GO:0005856	2.27	0.00192423	2.72	P21333 P12814 P07437 O15511 P68133 P68366 Q01518 P18206 P60709 O75083 Q9Y490 Q9BQE3 Q86UX7
Down	Molecular Function	structural constituent of cytoskeleton	GO:0005200	5.48	7.89126e-05	4.1	P07437 O15511 P68133 P68366 Q9Y490 Q9BQE3 P60709
Down	Molecular Function	structural molecule activity	GO:0005198	3.75	0.00053651	3.27	P07437 O15511 P68133 P68366 Q9Y490 Q9BQE3 P18206 P60709
Down	Molecular Function	actin binding	GO:0003779	3.13	0.00208408	2.68	P21333 P12814 O15511 P05556 O75083 Q01518 Q9Y490 P18206
Down	Molecular Function	fibronectin binding	GO:0001968	8.8	0.00218721	2.66	P05556 P05106 P17936
Down	Molecular Function	actin filament binding	GO:0051015	4.51	0.00276917	2.56	P21333 P12814 O75083 Q9Y490 P18206
Down	Molecular Function	cytoskeletal protein binding	GO:0008092	2.55	0.00297189	2.53	P21333 P12814 O15511 P68133 Q01518 P18206 P60709 P05556 O75083 Q9Y490
Down	Molecular Function	coreceptor activity	GO:0015026	11.73	0.00711575	2.15	P05556 P05106
Down	Molecular Function	vinculin binding	GO:0017166	11.73	0.00711575	2.15	P12814 Q9Y490
Down	Biological Process	cell morphogenesis	GO:0000902	3.44	0.00102392	2.99	P21333 P12814 P05556 P05106 O75083 Q01518 P18206 Q86UX7
Down	Biological Process	cell morphogenesis involved in differentiation	GO:0000904	3.7	0.0013879	2.86	P21333 P12814 P05556 P05106 O75083 P18206 Q86UX7
Down	Biological Process	cell-substrate junction assembly	GO:0007044	6.64	0.00139191	2.86	P12814 P05106 P23229 Q9Y490
Down	Biological Process	homotypic cell-cell adhesion	GO:0034109	3.67	0.00334961	2.48	P21333 P05106 Q9Y490 P18206 Q86UX7 P60709
Down	Biological Process	actin cytoskeleton organization	GO:0030036	2.61	0.0041277	2.38	P21333 P12814 O15511 P68133 P05556 O75083 Q01518 Q9Y490 P60709
Down	Biological Process	platelet activation	GO:0030168	2.65	0.0063551	2.2	P21333 P18206 P60709 P13224 P05106 Q9Y490 Q86UX7 P12259
Down	Biological Process	microtubule cytoskeleton organization	GO:0000226	5.81	0.00993966	2	P21333 P07437 O15511
Down	Biological Process	muscle cell development	GO:0055001	5.81	0.00993966	2	P68133 P05556 O75083
Down	Biological Process	actin filament organization	GO:0007015	2.9	0.0119014	1.92	P21333 P12814 O15511 P68133 O75083 Q01518
Down	Biological Process	blood coagulation	GO:0007596	1.97	0.0149858	1.82	P21333 P03951 P18206 P60709 P13224 P05106 Q13201 Q9Y490 Q86UX7 P12259 P69891
Down	Biological Process	cell cycle phase transition	GO:0044770	4.98	0.0163505	1.79	P07437 P05556 P68366
Down	Biological Process	mitotic cell cycle phase transition	GO:0044772	4.98	0.0163505	1.79	P07437 P05556 P68366
Down	Biological Process	cell-cell junction assembly	GO:0007043	4.98	0.0163505	1.79	O75083 Q9Y490 P18206
Down	Biological Process	cell migration	GO:0016477	1.68	0.0186397	1.73	P21333 O15511 P01715 P04430 P23229 P01718 Q01518 P01764 P05106 P05556 P01763 O75083 P01706 P15814 P01782
Abbreviation: "GO" refers to Gene ontology; "DEPs" refers to differentially expressed proteins.

## Sheet: Table S5
Table S5. KEGG pathway enrichment of the DEPs.
Regulated Type	KEGG pathway	Fold enrichment	Fisher's exact test p value	-log10(p value)	Related proteins
Up	hsa03050 Proteasome	5.03	1.96073e-05	4.71	P28066 P60900 P25788 P25786 P20618 O14818 P25789 P28072
Up	hsa05034 Alcoholism	4.9	0.000330066	3.48	P68431 Q99878 P62805 Q99880 Q71DI3 Q9NZT1
Up	hsa04970 Salivary secretion	3.5	0.0418592	1.38	P49913 Q9HC84 Q9NZT1
Down	hsa04810 Regulation of actin cytoskeleton	3.31	0.00223467	2.65	P12814 O15511 P05106 P05556 P23229 P18206 P60709
Down	hsa04510 Focal adhesion	2.9	0.0026183	2.58	P12814 P21333 P23229 P18206 P60709 P05556 P05106 Q9Y490
Down	hsa04210 Apoptosis	6.53	0.0061414	2.21	P68366 Q9BQE3 P60709
Down	hsa04978 Mineral absorption	10.89	0.00814933	2.09	P02794 P02792
Down	hsa04611 Platelet activation	2.84	0.0115493	1.94	P13224 P05106 P05556 Q9Y490 Q86UX7 P60709
Down	hsa04145 Phagosome	1.98	0.0148631	1.83	P07437 P68366 P60709 P01764 P05556 P05106 P01763 Q9BQE3 A0A087WSY4 P01782
Down	hsa04530 Tight junction	2.87	0.0210929	1.68	P12814 P05556 P68366 Q9BQE3 P60709
Down	hsa04540 Gap junction	4.08	0.0284271	1.55	P07437 P68366 Q9BQE3
Down	hsa04520 Adherens junction	4.08	0.0284271	1.55	P12814 P18206 P60709
Down	hsa05340 Primary immunodeficiency	2.59	0.0323339	1.49	P01763 P15814 A0A087WSY4 P01764 P01782
Down	hsa04640 Hematopoietic cell lineage	2.12	0.0324294	1.49	P13224 P05106 P23229 P01763 A0A087WSY4 P01764 P01782
Down	hsa05205 Proteoglycans in cancer	2.72	0.0477406	1.32	P21333 P05106 P05556 P60709
Down	hsa04015 Rap1 signaling pathway	2.72	0.0477406	1.32	P05106 P05556 Q9Y490 P60709
Abbreviation: "KEGG" refers to Kyoto Encyclopedia of Genes and Genomes; "DEPs" refers to differentially expressed proteins.

## Sheet: Table S6
Table S6. Protein-protein interaction (PPI) network of DEPs
#node1	node2	node1_string_internal_id	node2_string_internal_id	node1_external_id	node2_external_id
PSMA5	PSMB6	4435972	4435950	9606.ENSP00000271308	9606.ENSP00000270586
PSMA7	PSMA4	4443629	4432626	9606.ENSP00000359910	9606.ENSP00000044462
PSMB6	PSMA3	4435950	4432961	9606.ENSP00000270586	9606.ENSP00000216455
PSMB6	PSMB1	4435950	4435028	9606.ENSP00000270586	9606.ENSP00000262193
PSMA7	PSMA5	4443629	4435972	9606.ENSP00000359910	9606.ENSP00000271308
PSMB1	PSMA6	4435028	4434884	9606.ENSP00000262193	9606.ENSP00000261479
PSMB1	PSMA4	4435028	4432626	9606.ENSP00000262193	9606.ENSP00000044462
FGG	FGA	4440740	4438214	9606.ENSP00000336829	9606.ENSP00000306361
TLN1	VCL	4439035	4432848	9606.ENSP00000316029	9606.ENSP00000211998
PSMA1	PSMA7	4448731	4443629	9606.ENSP00000414359	9606.ENSP00000359910
PSMB1	PSMA3	4435028	4432961	9606.ENSP00000262193	9606.ENSP00000216455
PSMA1	PSMB1	4448731	4435028	9606.ENSP00000414359	9606.ENSP00000262193
PSMA5	PSMA3	4435972	4432961	9606.ENSP00000271308	9606.ENSP00000216455
PSMA5	PSMB1	4435972	4435028	9606.ENSP00000271308	9606.ENSP00000262193
PSMA6	PSMA3	4434884	4432961	9606.ENSP00000261479	9606.ENSP00000216455
PSMA5	PSMA4	4435972	4432626	9606.ENSP00000271308	9606.ENSP00000044462
PSMB6	PSMA6	4435950	4434884	9606.ENSP00000270586	9606.ENSP00000261479
PSMB6	PSMA4	4435950	4432626	9606.ENSP00000270586	9606.ENSP00000044462
PSMA7	PSMB6	4443629	4435950	9606.ENSP00000359910	9606.ENSP00000270586
PSMA7	PSMA3	4443629	4432961	9606.ENSP00000359910	9606.ENSP00000216455
PSMA1	PSMA3	4448731	4432961	9606.ENSP00000414359	9606.ENSP00000216455
PSMA1	PSMA5	4448731	4435972	9606.ENSP00000414359	9606.ENSP00000271308
PSMA1	PSMB6	4448731	4435950	9606.ENSP00000414359	9606.ENSP00000270586
PSMA6	PSMA4	4434884	4432626	9606.ENSP00000261479	9606.ENSP00000044462
PSMA5	PSMA6	4435972	4434884	9606.ENSP00000271308	9606.ENSP00000261479
PSMA7	PSMA6	4443629	4434884	9606.ENSP00000359910	9606.ENSP00000261479
ACTN1	VCL	4446270	4432848	9606.ENSP00000377941	9606.ENSP00000211998
PSMA7	PSMB1	4443629	4435028	9606.ENSP00000359910	9606.ENSP00000262193
PSMA1	PSMA6	4448731	4434884	9606.ENSP00000414359	9606.ENSP00000261479
PSMA3	PSMA4	4432961	4432626	9606.ENSP00000216455	9606.ENSP00000044462
PSMA1	PSMA4	4448731	4432626	9606.ENSP00000414359	9606.ENSP00000044462
HIST1H3A	HIST1H4A	4451529	4451358	9606.ENSP00000480826	9606.ENSP00000479106
UBA52	PSMA3	4447538	4432961	9606.ENSP00000388107	9606.ENSP00000216455
UBA52	PSMA6	4447538	4434884	9606.ENSP00000388107	9606.ENSP00000261479
UBA52	PSMA5	4447538	4435972	9606.ENSP00000388107	9606.ENSP00000271308
UBA52	PSMA4	4447538	4432626	9606.ENSP00000388107	9606.ENSP00000044462
ITGA6	ITGB1	4447442	4446489	9606.ENSP00000386896	9606.ENSP00000379350
ITGB3	FLNA	4450406	4443409	9606.ENSP00000452786	9606.ENSP00000358866
ITGB1	TLN1	4446489	4439035	9606.ENSP00000379350	9606.ENSP00000316029
AHSG	FGG	4447823	4440740	9606.ENSP00000393887	9606.ENSP00000336829
TUBB	TUBA4A	4440915	4434056	9606.ENSP00000339001	9606.ENSP00000248437
ITGB3	TLN1	4450406	4439035	9606.ENSP00000452786	9606.ENSP00000316029
F10	F5	4444587	4442956	9606.ENSP00000364709	9606.ENSP00000356771
AHSG	FGA	4447823	4438214	9606.ENSP00000393887	9606.ENSP00000306361
UBA52	PSMB1	4447538	4435028	9606.ENSP00000388107	9606.ENSP00000262193
MPO	CTSG	4433305	4432948	9606.ENSP00000225275	9606.ENSP00000216336
UBA52	PSMA7	4447538	4443629	9606.ENSP00000388107	9606.ENSP00000359910
ITGB1	VCL	4446489	4432848	9606.ENSP00000379350	9606.ENSP00000211998
UBA52	PSMB6	4447538	4435950	9606.ENSP00000388107	9606.ENSP00000270586
ACTA1	VCL	4442723	4432848	9606.ENSP00000355645	9606.ENSP00000211998
PSMA1	UBA52	4448731	4447538	9606.ENSP00000414359	9606.ENSP00000388107
APOF	CETP	4446789	4432783	9606.ENSP00000381250	9606.ENSP00000200676
TUBB	TUBA1C	4440915	4437721	9606.ENSP00000339001	9606.ENSP00000301072
TFRC	FTH1	4442333	4436083	9606.ENSP00000353224	9606.ENSP00000273550
HIST1H2BL	HIST1H2AJ	4444884	4440028	9606.ENSP00000366618	9606.ENSP00000328484
FTL	FTH1	4444869	4436083	9606.ENSP00000366525	9606.ENSP00000273550
MUC5B	MUC16	4449799	4446747	9606.ENSP00000436812	9606.ENSP00000381008
AHSG	PROC	4447823	4433614	9606.ENSP00000393887	9606.ENSP00000234071
ITGB1	ACTN1	4446489	4446270	9606.ENSP00000379350	9606.ENSP00000377941
UBA52	HIST1H2BL	4447538	4444884	9606.ENSP00000388107	9606.ENSP00000366618
LCAT	CETP	4435353	4432783	9606.ENSP00000264005	9606.ENSP00000200676
ITGB3	ITGA6	4450406	4447442	9606.ENSP00000452786	9606.ENSP00000386896
ACTN1	ACTB	4446270	4441991	9606.ENSP00000377941	9606.ENSP00000349960
FGA	PROC	4438214	4433614	9606.ENSP00000306361	9606.ENSP00000234071
MMRN1	F5	4446361	4442956	9606.ENSP00000378431	9606.ENSP00000356771
FTL	TFRC	4444869	4442333	9606.ENSP00000366525	9606.ENSP00000353224
ACTN1	ACTA1	4446270	4442723	9606.ENSP00000377941	9606.ENSP00000355645
HIST1H4A	HIST2H3A	4451358	4447238	9606.ENSP00000479106	9606.ENSP00000385479
ACTN1	TLN1	4446270	4439035	9606.ENSP00000377941	9606.ENSP00000316029
F7	F10	4444589	4444587	9606.ENSP00000364731	9606.ENSP00000364709
HBD	HBG1	4445365	4439919	9606.ENSP00000369654	9606.ENSP00000327431
F5	PROC	4442956	4433614	9606.ENSP00000356771	9606.ENSP00000234071
ITGB3	VCL	4450406	4432848	9606.ENSP00000452786	9606.ENSP00000211998
PLTP	LCAT	4448868	4435353	9606.ENSP00000417138	9606.ENSP00000264005
HP	LRG1	4441808	4437875	9606.ENSP00000348170	9606.ENSP00000302621
ITGB3	FGA	4450406	4438214	9606.ENSP00000452786	9606.ENSP00000306361
AHSG	MMRN1	4447823	4446361	9606.ENSP00000393887	9606.ENSP00000378431
VCP	TUBB	4442186	4440915	9606.ENSP00000351777	9606.ENSP00000339001
ACTB	TUBA1C	4441991	4437721	9606.ENSP00000349960	9606.ENSP00000301072
FGG	PROC	4440740	4433614	9606.ENSP00000336829	9606.ENSP00000234071
ACTB	TUBA4A	4441991	4434056	9606.ENSP00000349960	9606.ENSP00000248437
ITGB3	FGG	4450406	4440740	9606.ENSP00000452786	9606.ENSP00000336829
ACTB	ARPC5	4441991	4437092	9606.ENSP00000349960	9606.ENSP00000294742
ITGB1	FLNA	4446489	4443409	9606.ENSP00000379350	9606.ENSP00000358866
UBA52	HIST2H3A	4447538	4447238	9606.ENSP00000388107	9606.ENSP00000385479
TUBA1C	TUBA4A	4437721	4434056	9606.ENSP00000301072	9606.ENSP00000248437
F11	PROC	4447185	4433614	9606.ENSP00000384957	9606.ENSP00000234071
ACTA1	TLN1	4442723	4439035	9606.ENSP00000355645	9606.ENSP00000316029
ITGB3	FERMT3	4450406	4436340	9606.ENSP00000452786	9606.ENSP00000279227
C2	FCN2	4437564	4436933	9606.ENSP00000299367	9606.ENSP00000291744
HIST1H3A	UBA52	4451529	4447538	9606.ENSP00000480826	9606.ENSP00000388107
ACTB	VCL	4441991	4432848	9606.ENSP00000349960	9606.ENSP00000211998
IGFBP3	CTSG	4445494	4432948	9606.ENSP00000370473	9606.ENSP00000216336
ACTA1	ACTB	4442723	4441991	9606.ENSP00000355645	9606.ENSP00000349960
F10	FGA	4444587	4438214	9606.ENSP00000364709	9606.ENSP00000306361
SAA1	S100A12	4447178	4443165	9606.ENSP00000384906	9606.ENSP00000357726
F10	FGG	4444587	4440740	9606.ENSP00000364709	9606.ENSP00000336829
F5	FGA	4442956	4438214	9606.ENSP00000356771	9606.ENSP00000306361
FCN1	FCN2	4443817	4436933	9606.ENSP00000360871	9606.ENSP00000291744
UBA52	HIST1H2AJ	4447538	4440028	9606.ENSP00000388107	9606.ENSP00000328484
F11	F10	4447185	4444587	9606.ENSP00000384957	9606.ENSP00000364709
ITGB3	ITGB1	4450406	4446489	9606.ENSP00000452786	9606.ENSP00000379350
F5	FGG	4442956	4440740	9606.ENSP00000356771	9606.ENSP00000336829
HP	FTH1	4441808	4436083	9606.ENSP00000348170	9606.ENSP00000273550
GP1BB	FLNA	4447015	4443409	9606.ENSP00000383382	9606.ENSP00000358866
UBA52	VCP	4447538	4442186	9606.ENSP00000388107	9606.ENSP00000351777
ITGB1	ACTA1	4446489	4442723	9606.ENSP00000379350	9606.ENSP00000355645
FGL1	FGG	4446770	4440740	9606.ENSP00000381133	9606.ENSP00000336829
FCN1	C2	4443817	4437564	9606.ENSP00000360871	9606.ENSP00000299367
AHSG	IGFBP3	4447823	4445494	9606.ENSP00000393887	9606.ENSP00000370473
MMRN1	FERMT3	4446361	4436340	9606.ENSP00000378431	9606.ENSP00000279227
HP	CAMP	4441808	4437278	9606.ENSP00000348170	9606.ENSP00000296435
ACTN1	FERMT3	4446270	4436340	9606.ENSP00000377941	9606.ENSP00000279227
AHSG	F5	4447823	4442956	9606.ENSP00000393887	9606.ENSP00000356771
TLN1	FGA	4439035	4438214	9606.ENSP00000316029	9606.ENSP00000306361
CAMP	CFP	4437278	4434012	9606.ENSP00000296435	9606.ENSP00000247153
F10	PROC	4444587	4433614	9606.ENSP00000364709	9606.ENSP00000234071
HP	CFP	4441808	4434012	9606.ENSP00000348170	9606.ENSP00000247153
FGG	TLN1	4440740	4439035	9606.ENSP00000336829	9606.ENSP00000316029
F11	GP1BB	4447185	4447015	9606.ENSP00000384957	9606.ENSP00000383382
CAP1	TUBB	4444027	4440915	9606.ENSP00000361883	9606.ENSP00000339001
HPSE	HP	4447096	4441808	9606.ENSP00000384262	9606.ENSP00000348170
FGA	FERMT3	4438214	4436340	9606.ENSP00000306361	9606.ENSP00000279227
CRISP3	CAMP	4447583	4437278	9606.ENSP00000389026	9606.ENSP00000296435
HIST1H2AJ	KMT2C	4440028	4435027	9606.ENSP00000328484	9606.ENSP00000262189
IGFBP3	FGA	4445494	4438214	9606.ENSP00000370473	9606.ENSP00000306361
FGG	FERMT3	4440740	4436340	9606.ENSP00000336829	9606.ENSP00000279227
IGFBP3	FGG	4445494	4440740	9606.ENSP00000370473	9606.ENSP00000336829
HPSE	VCL	4447096	4432848	9606.ENSP00000384262	9606.ENSP00000211998
AHSG	FERMT3	4447823	4436340	9606.ENSP00000393887	9606.ENSP00000279227
HIST1H4A	UBA52	4451358	4447538	9606.ENSP00000479106	9606.ENSP00000388107
TUBB	SDCBP	4440915	4434752	9606.ENSP00000339001	9606.ENSP00000260130
LRG1	CFP	4437875	4434012	9606.ENSP00000302621	9606.ENSP00000247153
FGL1	FGA	4446770	4438214	9606.ENSP00000381133	9606.ENSP00000306361
HIST1H3A	HIST2H3A	4451529	4447238	9606.ENSP00000480826	9606.ENSP00000385479
HIST1H2BL	KMT2C	4444884	4435027	9606.ENSP00000366618	9606.ENSP00000262189
VCP	CTSG	4442186	4432948	9606.ENSP00000351777	9606.ENSP00000216336
FTL	SDCBP	4444869	4434752	9606.ENSP00000366525	9606.ENSP00000260130
ACTB	HIST1H2AJ	4441991	4440028	9606.ENSP00000349960	9606.ENSP00000328484
VCP	SDCBP	4442186	4434752	9606.ENSP00000351777	9606.ENSP00000260130
GP1BB	F10	4447015	4444587	9606.ENSP00000383382	9606.ENSP00000364709
CAP1	SDCBP	4444027	4434752	9606.ENSP00000361883	9606.ENSP00000260130
GP1BB	PROC	4447015	4433614	9606.ENSP00000383382	9606.ENSP00000234071
MMRN1	ACTN1	4446361	4446270	9606.ENSP00000378431	9606.ENSP00000377941
ACTN1	F5	4446270	4442956	9606.ENSP00000377941	9606.ENSP00000356771
LRG1	FTH1	4437875	4436083	9606.ENSP00000302621	9606.ENSP00000273550
CAP1	VCP	4444027	4442186	9606.ENSP00000361883	9606.ENSP00000351777
ACTN1	FGA	4446270	4438214	9606.ENSP00000377941	9606.ENSP00000306361
CRISP3	HP	4447583	4441808	9606.ENSP00000389026	9606.ENSP00000348170
FGG	VCL	4440740	4432848	9606.ENSP00000336829	9606.ENSP00000211998
TUBB	CTSG	4440915	4432948	9606.ENSP00000339001	9606.ENSP00000216336
CFP	VCL	4434012	4432848	9606.ENSP00000247153	9606.ENSP00000211998
F5	FERMT3	4442956	4436340	9606.ENSP00000356771	9606.ENSP00000279227
HP	VCL	4441808	4432848	9606.ENSP00000348170	9606.ENSP00000211998
HPSE	CFP	4447096	4434012	9606.ENSP00000384262	9606.ENSP00000247153
FGA	VCL	4438214	4432848	9606.ENSP00000306361	9606.ENSP00000211998
ITGB1	FGA	4446489	4438214	9606.ENSP00000379350	9606.ENSP00000306361
HPSE	LRG1	4447096	4437875	9606.ENSP00000384262	9606.ENSP00000302621
CRISP3	FTH1	4447583	4436083	9606.ENSP00000389026	9606.ENSP00000273550
SDCBP	MPO	4434752	4433305	9606.ENSP00000260130	9606.ENSP00000225275
TUBB	MPO	4440915	4433305	9606.ENSP00000339001	9606.ENSP00000225275
FTL	CAP1	4444869	4444027	9606.ENSP00000366525	9606.ENSP00000361883
FTL	CTSG	4444869	4432948	9606.ENSP00000366525	9606.ENSP00000216336
FTL	TUBB	4444869	4440915	9606.ENSP00000366525	9606.ENSP00000339001
FTL	VCP	4444869	4442186	9606.ENSP00000366525	9606.ENSP00000351777
HPSE	CAMP	4447096	4437278	9606.ENSP00000384262	9606.ENSP00000296435
CAP1	MPO	4444027	4433305	9606.ENSP00000361883	9606.ENSP00000225275
LRG1	CAMP	4437875	4437278	9606.ENSP00000302621	9606.ENSP00000296435
CRISP3	CFP	4447583	4434012	9606.ENSP00000389026	9606.ENSP00000247153
IGFBP3	PROC	4445494	4433614	9606.ENSP00000370473	9606.ENSP00000234071
FTH1	CFP	4436083	4434012	9606.ENSP00000273550	9606.ENSP00000247153
UBA52	ARPC5	4447538	4437092	9606.ENSP00000388107	9606.ENSP00000294742
ITGB1	FGG	4446489	4440740	9606.ENSP00000379350	9606.ENSP00000336829
CRISP3	LRG1	4447583	4437875	9606.ENSP00000389026	9606.ENSP00000302621
VCP	MPO	4442186	4433305	9606.ENSP00000351777	9606.ENSP00000225275
FTL	MPO	4444869	4433305	9606.ENSP00000366525	9606.ENSP00000225275
AHSG	ACTN1	4447823	4446270	9606.ENSP00000393887	9606.ENSP00000377941
TFRC	ARPC5	4442333	4437092	9606.ENSP00000353224	9606.ENSP00000294742
CRISP3	VCL	4447583	4432848	9606.ENSP00000389026	9606.ENSP00000211998
LRG1	VCL	4437875	4432848	9606.ENSP00000302621	9606.ENSP00000211998
UBA52	TFRC	4447538	4442333	9606.ENSP00000388107	9606.ENSP00000353224
SDCBP	CTSG	4434752	4432948	9606.ENSP00000260130	9606.ENSP00000216336
CAP1	CTSG	4444027	4432948	9606.ENSP00000361883	9606.ENSP00000216336
MMRN1	FGA	4446361	4438214	9606.ENSP00000378431	9606.ENSP00000306361
CAMP	VCL	4437278	4432848	9606.ENSP00000296435	9606.ENSP00000211998
CRISP3	HPSE	4447583	4447096	9606.ENSP00000389026	9606.ENSP00000384262
CAMP	FTH1	4437278	4436083	9606.ENSP00000296435	9606.ENSP00000273550
MMRN1	FGG	4446361	4440740	9606.ENSP00000378431	9606.ENSP00000336829
IGFBP3	F5	4445494	4442956	9606.ENSP00000370473	9606.ENSP00000356771
ACTN1	FGG	4446270	4440740	9606.ENSP00000377941	9606.ENSP00000336829
ITGB3	ACTB	4450406	4441991	9606.ENSP00000452786	9606.ENSP00000349960
FLNA	VCL	4443409	4432848	9606.ENSP00000358866	9606.ENSP00000211998
HP	LCAT	4441808	4435353	9606.ENSP00000348170	9606.ENSP00000264005
HP	CRP	4441808	4434405	9606.ENSP00000348170	9606.ENSP00000255030
PIKFYVE	VCL	4435423	4432848	9606.ENSP00000264380	9606.ENSP00000211998
CAP1	ACTB	4444027	4441991	9606.ENSP00000361883	9606.ENSP00000349960
SAA1	HP	4447178	4441808	9606.ENSP00000384906	9606.ENSP00000348170
PROZ	FGG	4441427	4440740	9606.ENSP00000344458	9606.ENSP00000336829
PLTP	CETP	4448868	4432783	9606.ENSP00000417138	9606.ENSP00000200676
F7	FGA	4444589	4438214	9606.ENSP00000364731	9606.ENSP00000306361
HIST2H3A	HIST1H2BL	4447238	4444884	9606.ENSP00000385479	9606.ENSP00000366618
ITGB3	ACTN1	4450406	4446270	9606.ENSP00000452786	9606.ENSP00000377941
CAP1	ACTA1	4444027	4442723	9606.ENSP00000361883	9606.ENSP00000355645
PLTP	APOF	4448868	4446789	9606.ENSP00000417138	9606.ENSP00000381250
ITGB1	ACTB	4446489	4441991	9606.ENSP00000379350	9606.ENSP00000349960
CAMP	CTSG	4437278	4432948	9606.ENSP00000296435	9606.ENSP00000216336
HP	CETP	4441808	4432783	9606.ENSP00000348170	9606.ENSP00000200676
PLTP	HP	4448868	4441808	9606.ENSP00000417138	9606.ENSP00000348170
APOF	LCAT	4446789	4435353	9606.ENSP00000381250	9606.ENSP00000264005
PROZ	FGA	4441427	4438214	9606.ENSP00000344458	9606.ENSP00000306361
CRP	MPO	4434405	4433305	9606.ENSP00000255030	9606.ENSP00000225275
HIST1H3A	HIST1H2BL	4451529	4444884	9606.ENSP00000480826	9606.ENSP00000366618
F11	FGG	4447185	4440740	9606.ENSP00000384957	9606.ENSP00000336829
PSMA1	VCP	4448731	4442186	9606.ENSP00000414359	9606.ENSP00000351777
ITGA6	TLN1	4447442	4439035	9606.ENSP00000386896	9606.ENSP00000316029
ITGA6	ACTN1	4447442	4446270	9606.ENSP00000386896	9606.ENSP00000377941
F11	FGA	4447185	4438214	9606.ENSP00000384957	9606.ENSP00000306361
SAA1	LCAT	4447178	4435353	9606.ENSP00000384906	9606.ENSP00000264005
AHSG	HP	4447823	4441808	9606.ENSP00000393887	9606.ENSP00000348170
SAA1	CRP	4447178	4434405	9606.ENSP00000384906	9606.ENSP00000255030
WDR1	CAP1	4449412	4444027	9606.ENSP00000427687	9606.ENSP00000361883
HP	LBP	4441808	4433018	9606.ENSP00000348170	9606.ENSP00000217407
ITGA6	FLNA	4447442	4443409	9606.ENSP00000386896	9606.ENSP00000358866
ITGA6	ACTB	4447442	4441991	9606.ENSP00000386896	9606.ENSP00000349960
CRP	LBP	4434405	4433018	9606.ENSP00000255030	9606.ENSP00000217407
WDR1	ACTB	4449412	4441991	9606.ENSP00000427687	9606.ENSP00000349960
FLNA	TLN1	4443409	4439035	9606.ENSP00000358866	9606.ENSP00000316029
HIST1H4A	HIST1H2BL	4451358	4444884	9606.ENSP00000479106	9606.ENSP00000366618
APOF	HP	4446789	4441808	9606.ENSP00000381250	9606.ENSP00000348170
HIST1H3A	HIST1H2AJ	4451529	4440028	9606.ENSP00000480826	9606.ENSP00000328484
PLTP	SAA1	4448868	4447178	9606.ENSP00000417138	9606.ENSP00000384906
Abbreviation: "DEPs" refers to differentially expressed proteins.
